# Supplementary material for: An Assessment of Physicians’ Recommendations for Colorectal Cancer Screening and International Guidelines Awareness and Adherence: Results From a Thai National Survey
Source: Front Med (Lausanne). 2022 Apr 29;9:847361. doi: 10.3389/fmed.2022.847361 (PMC9100397; doi:10.3389/fmed.2022.847361)
Supplement: Supplementary file 2 [file Table_1.xls]

## Sheet: Sheet1
No.	A1age	A2Sex	A3Job	spec	A4Graduate	A5OPD	A6Hosp	A7Location	B1request	B2Advice	B3Age	B41Age	B42Sex	B43FHx	B44UC	B45comorbid	B46Facil	B51AbleYN	B52FOBT	B53BE	B54FS	B55colono	B56CT	B57CEA	B6Gov	B7AFHx	B8YN	B81FOBT	B82CEA	B83CTcolo	B84BE_FS	B85FS	B86Colono	B9Stop	detail	B10Guideline	C1	C2	C3	C4
1	30	1	3		3	2	2	4	0	2	3	1	1	1	0	1	1	1	1	0	0	1	0	1	1	3	1	0	0	0	0	0	1	4		1
2	33	1	3		2	4	2	4	0	0	2	0	0	1	0	0	1	1	1	1	0	0	0	1	1	3	1	0	0	0	0	0	1	4		3
3	48	1	3		5	4	2	4	1	1	2	1	0	1	0	0	0	1	1	0	0	0	0	0	3	1	1	1	0	0	0	0	0	3		1
4	44	2	2		4	1	5	4	1	2	4	1	0	1	0	0	0	1	1	1	1	1	0	1	1	1	1	1	0	0	0	0	1	4		1	1	2	3	5
5	36	1	5		3	3	4	1	1	1	2	1	0	1	0	0	0	1	1	0	0	1	1	0	1	1	1	0	0	0	0	0	1	4		1	1	2	3	4
6	49	2	5		5	3	5	4	1	1	2	1	0	1	0	1	0	1	0	0	0	1	1	1	1	1	1	0	0	0	0	0	1	3		1	1	2	1	3
7	36	2	5		2	2	5	4	1	1	2	1	0	1	0	0	0	1	1	1	1	1	1	1	3	1	1	0	0	0	0	0	1	4		1	2	3	1	4
8	57	1	4		5	3	3	4	1	1	2	1	0	1	0	0	0	1	0	0	0	1	0	0	1	1	1	1	0	0	0	0	1	3		1	2	3	3	4
9	40	1	5		4	4	2	4	1	1	2	1	0	1	0	0	0	1	0	0	0	1	1	0	1	1	1	0	0	0	0	0	1	4		1	1	2	3	4
10	46	1	4		5	3	5	4	1	1	2	1	0	1	0	0	0	1	1	1	1	1	0	1	1	1	1	0	1	0	0	0	1	4		1	2	3	1	3
11	34	1	5		4	3	4	1	1	1	2	1	0	1	1	0	0	1	1	0	0	1	1	1	1	1	1	1	0	0	0	0	1	3		1	2	2	3	4
12	42	1	4		4	4	3	1	1	1	2	1	0	1	0	0	0	1	1	1	0	1	0	0	1	1	1	1	0	0	0	0	0	3		1	1	2	1	3
13	33	1	2		1	2	3	4	0	2	3	0	0	1	0	0	0	1	1	1	0	1	0	1	3	1	1	0	0	0	0	0	1	2		1	1	3	1	1
14	45	1	5		5	4	5	1	1	1	2	1	0	1	0	0	0	1	1	1	1	1	1	0	1	1	1	1	0	0	0	0	1	3		1	2	3	3	4
15	34	1	7		2	2	5	1	1	1	2	1	1	1	0	1	0	1	1	0	0	1	0	0	1	1	1	1	0	0	0	0	1	4		1	1	2	3	3
16	30	1	7		2	3	3	1	1	2	2	1	0	1	0	0	0	1	1	1	0	1	0	0	1	1	1	0	0	0	0	0	1	2		1
17	37	2	2		3	3	5	1	1	0	0	0	0	1	0	0	0	1	1	1	1	1	1	1	1	1	1	0	1	0	0	0	1	4		1	3	3	3	1
18	35	2	7		2	3	5	1	1	2	3	1	0	1	0	1	0	1	1	0	1	1	0	0	2	1	1	1	0	0	0	0	1	2		1
19	34	1	5		2	2	3	4	1	2	2	1	0	1	1	1	0	1	1	0	0	1	1	0	1	1	1	0	0	0	0	0	1	2		1	1	2	3	3
20	36	1	5		3	4	5	4	1	1	2	1	0	1	0	0	1	1	1	0	0	1	0	0	1	1	1	1	0	0	0	0	1	4		1	2	3	1	1
21	46	1	5		4	4	5	1	1	1	2	0	0	1	1	0	0	1	1	0	0	0	0	1	1	1	1	0	0	0	0	0	1	3		1	2	1	1	3
22	28	2	7		1	3	5	1	1	1	2	1	0	1	0	0	1	1	1	1	1	1	1	1	1	1	1	0	0	0	0	0	1	4		1	1	1	1	3
23	27	1	1		1	4	1	5	1	2	2	1	0	1	0	1	0	1	1	0	0	0	0	0	1	1	1	1	0	0	0	0	1	4		1
24	39	1	5		3	4	3	4	1	1	2	1	0	1	0	0	0	1	1	1	0	1	0	0	1	1	1	1	0	0	0	0	0	4		1	1	2	3	4
25	33	1	4		3	2	5	4	1	1	2	1	0	1	1	1	0	1	1	1	1	1	1	1	1	1	1	0	0	0	0	0	1	5	85	1	1	2	3	3
26	31	2	5		2	3	2	1	1	2	2	1	0	1	0	1	1	1	1	1	1	1	0	1	3	1	1	1	0	0	0	0	1	4		1	1	2	3	5
27	26	2	1		1	2	2	4	1	1	2	1	1	1	0	0	0	1	1	1	0	0	0	1	1	3	1	1	0	0	0	0	0	2		1
28	26	1	1		1	2	1	4	1	1	2	1	0	1	1	0	1	1	1	1	0	1	0	1	1	1	1	1	0	0	0	0	1	1		1
29	36	1	8		3	3	1	4	1	2	2	1	0	1	0	0	1	1	1	0	1	1	0	1	2	1	1	1	0	0	0	0	0	2		2
30	25	2	1		1	3	2	4	1	1	2	1	0	1	0	0	0	1	1	1	0	1	0	1	1	1	1	1	0	0	0	0	0	3		1
31	26	2	1		1	4	1	4	1	2	3	1	0	1	0	0	1	1	1	1	0	1	1	1	1	1	1	1	1	0	0	0	1	3		3
32	35	2	3		3	3	1	4	1	1	2	1	0	1	0	0	1	1	1	1	1	1	0	1	1	1	1	0	0	0	0	0	1	2		1
33	41	1	2		3	2	3	5	0	2	2	1	0	1	0	0	0	1	1	1	1	1	0	1	1	1	1	0	0	0	0	0	1	2		1	1	2	1	4
34	29	1	2		2	2	2	5	1	2	1	1	0	0	0	0	0	1	0	0	0	1	0	0	1	1	1	0	0	0	0	0	1	4		1	2	3	1	1
35	48	1	2		5	3	3	5	1	2	2	1	0	1	0	0	0	1	1	1	0	1	0	1	1	1	1	0	0	0	0	0	1	2		1	2	3	4	4
36	31	1	2		2	3	2	5	1	2	2	0	0	1	0	0	0	1	1	1	1	1	0	1	3	1	1	0	0	0	0	0	1	4		1	2	2	3	1
37	40	1	2		4	2	3	5	1	1	2	1	0	1	0	1	1	1	1	1	1	1	0	0	1	1	1	1	0	0	1	0	0	4		1
38	34	1	2		2	2	3	5	1	1	1	1	1	1	0	0	1	1	1	1	1	1	0	0	1	1	1	1	0	0	1	0	1	5	infinite	1	2	3	3	1
39	49	1	2		5	2	3	5	1	1	2	1	0	1	0	0	1	1	1	1	1	1	0	1	1	1	1	1	0	0	0	0	1	2		1	1	2	3	3
40	30	1	2		3	2	3	5	0	2	2	1	0	1	0	0	0	1	1	1	1	1	0	0	1	2	1	0	0	0	0	0	1	3		3	2	3	1
41	29	2	7		1	2	5	4	0	0	2	1	1	1	0	1	0	1	1	1	1	1	1	1	1	2	1	0	0	0	0	0	1	2		1
42	32	1	2		2	3	3	5	1	2	2	1	0	1	0	0	0	1	1	1	0	1	0	1	3	1	1	0	0	0	0	0	1	4		1	2	3	1	1
43	30	2	7		2	3	5	4	1	1	2	1	0	1	0	1	0	1	1	1	1	1	1	0	3	1	1	0	0	0	0	0	1	4		1	1	2	3	5
44	27	2	7		2	3	5	4	1	1	2	1	1	1	0	0	0	1	0	1	0	1	0	1	1	1	1	0	0	0	0	0	1	2		1
45	31	1	7		2	3	5	4	1	1	2	1	1	1	0	1	0	1	1	1	1	1	0	1	1	1	1	0	0	0	0	0	1	2		1	1	1	4	4
46	34	2	5		2	4	5	4	1	1	2	1	0	1	0	0	0	1	1	1	1	1	0	1	1	1	1	0	0	0	0	0	1	4		1	1	2	3	3
47	30	1	7		2	2	5	4	1	1	2	1	0	1	0	0	0	1	1	1	1	1	1	1	3	1	1	1	0	0	0	0	1	2		1	1	1	3	4
48	28	1	7		1	2	3	1	1	1	2	0	0	1	0	0	0	1	1	0	0	1	0	0	1	1	1	0	0	0	0	0	1	2		1
49	28	2	7		1	2	3	1	1	1	2	1	1	1	0	0	0	1	1	0	1	1	0	0	1	1	1	1	0	0	0	0	0	4		1
50	26	1	1		1	3	3	4	1	2	2	1	1	1	0	0	0	1	1	1	1	1	1	1	1	1	1	1	0	0	0	0	1	2		2
51	40	1	5		4	3	5	4	1	1	1	1	1	1	1	0	1	1	1	1	0	1	0	1	1	1	1	1	1	0	1	1	1	2		1
52	50	1	5		5	4	5	4	1	1	2	1	0	1	0	0	0	1	1	1	0	1	1	1	1	1	1	0	0	0	0	0	1	4		1	2	3	1	3
53	40	2	5		4	3	5	4	1	1	2	1	1	1	1	0	1	1	1	1	0	1	1	0	1	1	1	1	0	1	0	0	1	3		1	1	2	1	1
54	34	2	7		3	2	5	4	1	1	2	1	0	1	0	1	0	1	1	1	1	1	1	1	1	1	1	1	0	0	0	0	1	4		1
55	40	1	7		3	3	5	4	1	0	2	1	1	1	0	0	0	1	1	1	1	1	1	1	1	1	1	1	0	0	0	0	1	4		1
56	31	1	7		2	2	5	4	1	2	4	1	0	1	0	0	1	1	1	0	0	1	1	0	1	1	1	0	0	1	0	0	1	4		1
57	29	1	7		1	2	5	4	1	1	3	1	0	1	0	0	0	1	1	1	1	1	1	1	1	1	1	1	0	0	0	0	1	3		1
58	28	2	7		1	2	5	4	1	1	2	1	0	1	0	0	0	1	1	1	1	1	1	0	1	1	1	1	0	0	0	0	1	2		2
59	27	2	7		1	2	3	3	0	1	2	1	0	1	0	0	0	1	1	1	1	1	1	1	1	1	1	1	0	0	0	0	1	2		1
60	27	2	3		1	2	5	1	1	1	2	1	0	1	0	0	1	1	1	0	0	1	0	0	1	1	1	1	0	0	0	0	1	4		3
61	27	1	1		1	4	2	1	1	2	5	0	0	1	0	0	0	1	1	1	0	1	1	1	3	1	1	0	0	0	0	0	1	4		3
62	28	1	7		1	2	5	4	1	1	3	0	1	1	0	0	0	1	1	1	1	1	1	0	3	1	1	0	0	0	0	0	1	3		1
63	26	1	7		1	3	3	1	1	1	2	1	0	1	0	0	1	1	1	1	1	1	1	1	1	1	1	1	0	1	1	0	1	3		1
64	29	1	3		1	3	5	1	0	2	2	0	0	1	0	0	0	1	1	1	1	1	1	1	1	1	1	0	0	0	0	1	0	4		1
65	27	2	1		1	3	5	1	1	2	2	1	0	1	0	1	1	1	1	1	0	1	0	1	3	1	1	1	0	0	0	0	1	3		1
66	28	2	7		1	3	5	1	0	2	2	1	0	1	0	0	0	1	1	1	1	1	1	1	1	3	1	1	0	0	0	0	1	3		1
67	26	2	7		1	2	5	1	1	1	2	1	0	1	0	0	0	1	1	1	1	1	0	1	1	1	1	1	0	0	0	0	0	3		1
68	27	2	7		1	3	5	1	1	2	2	1	1	1	0	0	1	1	1	1	1	1	0	0	1	1	1	1	0	0	0	0	1	3		1	1	2	3	1
69	44	1	7		4	2	5	2	1	1	2	1	0	1	0	0	0	1	1	1	0	1	1	0	1	1	1	1	0	1	0	0	0	1		1
70	30	2	7		2	2	5	1	1	2	5	0	0	1	0	0	1	1	1	1	1	1	1	1	1	1	1	0	0	0	0	0	1	3		1
71	34	1	5		2	3	2	2	0	1	2	1	0	1	0	1	0	1	1	1	1	1	1	1	1	1	1	1	0	0	0	0	1			1	1	1	1	4
72	32	1	7		2	3	2	2	1	1	2	1	0	1	0	0	0	1	1	1	1	1	1	1	1	1	1	1	0	0	0	0	0	4		1	1	2	3	4
73	40	1	8		3	4	1	4	1	1	1	1	0	1	0	0	0	1	1	1	1	1	0	1	1	1	1	1	0	0	0	0	0	4		1
74	34	2	8		3	3	1	4	1	1	2	1	0	1	0	0	1	1	0	0	0	1	0	0	1	1	1	0	0	0	0	0	1	3		3
75	39	1	2		3	3	1	4	1	2	2	1	0	1	1	1	1	1	1	0	1	1	0	1	1	1	1	0	0	0	1	1	1	3		1	1	1	1	1
76	49	1	2		5	2	1	4	1	2	5	1	0	1	0	0	0	1	1	0	1	1	0	1	2	1	1	0	0	0	1	0	1			3	2	2	3	1
77	31	2	3		2	3	1	4	0	2	5	1	0	1	0	0	0	1	1	1	0	1	0	1	3	3	1	0	0	0	0	0	1	1		1
78	31	2	3		2	4	1	4	1	1	3	1	1	1	0	0	0	1	1	0	0	1	0	1	1	1	1	1	0	0	0	0	1	3		1
79	33	1	3		2	2	1	4	0	2	1	1	0	1	0	0	0	1	1	1	1	1	1	1	1	1	1	0	0	1	0	0	1	4		3
80	37	1	8		3	4	1	4	1	2	3	1	0	1	0	0	1	1	1	1	1	1	1	1	1	2	1	1	0	0	0	0	0	4		1
81	26	2	1		1	2	1	4	1	2	2	1	0	1	0	0	0	1	1	1	1	1	0	1	1	1	1	1	0	0	0	0	0	3		1
82	35	2	8		3	4	1	4	1	2	3	1	1	1	0	0	0	1	1	0	0	1	0	0	1	1	1	0	0	1	0	0	0	2		1
83	35	2	8		3	4	1	4	1	2	2	1	1	1	1	0	1	1	1	1	1	1	1	1	3	1	1	1	1	1	1	1	1	4		2
84	33	2	3		1	3	1	4	0	1	4	1	0	1	0	0	0	1	1	0	1	1	0	1	1	3	1	1	0	0	0	0	1	2		1
85	26	2	1		1	2	1	4	1	1	2	1	1	1	0	0	0	1	1	0	0	0	0	1	1	3	1	0	0	0	0	0	1	3		1
86	26	1	1		1	1	1	4	1	2	2	1	1	1	0	0	0	1	1	1	0	1	0	1	3	3	1	1	0	0	0	0	0	3		1
87	40	1	7		4	3	5	5	1	1	2	1	1	1	0	0	0	1	1	1	1	1	1	1	1	1	1	0	0	0	0	0	1	4		1
88	36	2	7		3	2	5	2	1	1	2	1	0	1	0	0	0	1	1	1	0	1	1	0	1	1	1	0	0	0	0	0	1	3		1
89	39	2	5		2	4	4	4	1	1	2	1	1	1	0	0	0	1	1	1	1	1	0	1	3	1	1	0	0	0	0	0	1	3		1	2	2	1	3
90	47	2	5		4	3	3	1	1	1	2	1	0	1	0	0	1	1	1	1	0	1	0	1	3	1	1	0	0	0	0	0	1	2		1	1	2	2	3
91	38	2	4		2	4	5	4	1	1	2	0	0	1	0	0	0	1	0	0	0	1	0	1	1	1	1	0	1	0	0	0	1	3		1	5	2	3	3
92	33	1	7		2	2	5	2	1	1	2	1	0	1	0	0	1	1	1	1	1	1	1	1	1	1	1	0	0	0	0	0	1	3		1
93	34	1	2		1	3	3	5	0	1	2	1	0	1	0	0	0	1	1	0	0	1	0	0	1	1	1	0	0	0	0	0	1			1	1	1	1	5
94	51	1	5		5	3	4	4	1	1	2	1	0	1	0	0	0	1	1	1	1	1	1	1	3	1	1	0	0	0	0	0	1	3		1	1	2	1	4
95	57	1	1		5	4	1	1	1	2	2	1	0	1	1	0	0	1	1	0	0	0	0	0	1	1	1	0	1	0	0	0	0	2		1
96	45	1	8		5	4	3	1	0	2	2							1	0	1	0	1	0	0	1	3
97	37	2	8		3	3	3	1	1	2	5	1	0	1	0	0	0	1	1	1	0	1	0	1	1	1	1	1	0	0	0	0	0	3		1
98	45	2	8		4	4	3	1	1	2	2	1	1	1	0	0	0	1	1	1	1	1	0	1	1	1	1	1	0	0	0	1	1	3		1
99	34	1	3		2	4	3	1	1	2	2	1	0	1	0	0	0	1	1	1	0	1	1	1	1	1	1	1	0	0	0	0	0	3		3
100	32	2	2		2	2	1	1	1	2	2	1	0	1	0	1	0	1	1	0	0	0	0	0	1	1	1	1	0	0	1	0	1	3		1	1	2	3	1
101	32	2	3		2	4	1	1	0	0	2	1	0	1	0	0	0	1	1	0	0	0	0	0	1	3	1	1	0	0	0	0	0	4		1	1	2	1	1
102	28	1	7		1	2	3	3	1	1	2	1	1	1	0	0	0	1	1	0	0	0	0	0	1	1	1	0	0	0	0	0	1	4		1
103	24	1	1		1		1	4	1	1	2	1	0	1	1	0	0	1	1	1	1	1	1	1	1	1	1	1	0	0	0	0	0	4		1
104	40	2	8		4	3	3	1	1	2	2	1	0	1	0	0	0	1	1	1	0	1	0	1	1	2	1	1	0	0	0	0	0	4		1
105	34	2	5		2	4	1	4	1	1	2	1	0	1	0	0	1	1	1	0	1	1	0	1	1	1	1	0	0	0	0	0	1	4		1	1	2	3	4
106	30	1	5		2	3	5	5	1	1	2	1	0	0	1	1	0	1	1	1	1	1	1	1	1	1	1	0	0	0	0	0	1	3		1	1	2	3	5
107	36	1	8		3	4	3	1	1	1	2	0	0	1	0	0	0	1	1	1	1	1	1	1	1	1	1	1	0	0	0	0	1	3		1
108	28	2	7		1	2	5	4	1	1	2	1	0	1	0	0	0	1	1	1	1	1	0	0	1	3	1	1	0	0	0	0	0	3		3	1	3	3	3
109	31	2	3		2	2	3	4	0	1	2	1	0	1	0	1	0	1	1	1	1	1	0	1	1	1	1	0	0	0	0	0	1	3		1
110	26	1	1		1	2	3	1	1	2	2	1	0	1	0	0	1	1	1	1	0	1	0	0	1	3	1	0	0	0	0	0	1	3		1
111	27	2	1		1	2	3	1	0	1	2	1	0	1	0	0	0	1	1	1	1	1	0	1	1	1	1	0	0	0	0	0	1	4		1
112	32	1	8		2	4	3	1	1	2	2	1	0	1	0	1	1	1	1	1	0	1	0	1	3	3	1	1	1	0	0	0	0	4		2
113	51	1	3		5	4	3	1	1	1	2	1	0	1	0	0	0	1	1	1	0	1	1	1	3	1	1	1	0	0	0	0	1	4		1
114	35	1	5		3	4	3	1	1	1	2	1	0	1	0	0	0	1	1	1	0	1	0	1	3	1	1	0	0	0	0	0	1	3		1	1	2	3	5
115	41	2	8		4	4	3	1	1	2	4	1	1	1	0	0	0	1	1	1	1	1	0	1	1	1	1	1	0	0	0	0	1	2		1
116	40	2	5		2	4	5	2	1	1	2	1	0	1	0	0	1	1	1	1	1	1	1	1	1	1	1	1	0	1	1	1	1	4		1	2	3	1	4
117	44	1	8		4	4	3	1	0	1	1	1	1	1	0	1	1	1	1	1	1	1	0	1	1	3	1	1	0	0	0	1	1	3		3
118	35	1	5		3	2	5	1	1	1	2	1	0	1	0	0	0	1	1	1	0	1	1	1	1	1	1	0	0	0	0	0	1	4		1	2	2	3	3
119	30	2	8		2	3	3	1	1	2	2	1	0	1	1	0	1	1	1	0	1	1	0	1	1	1	1	1	0	0	0	0	1	3		1
120	33	1	5		2	3	3	5	1	1	2	1	0	1	0	1	0	1	1	1	1	1	0	1	1	1	1	0	0	0	0	0	1	3		1	1	2	3	4
121	36	1	8		3	4	3	1	0	1	1	1	0	1	0	0	0	1	1	1	0	1	0	0	1	1	1	1	0	0	0	0	0	4		1
122	36	1	8		3	4	3	1	0	1	2	1	0	1	0	0	0	1	1	1	1	1	0	1	1	1	1	1	0	0	0	0	1	3		1
123	65	1	5		5	2	5	1	1	2	2	1	0	1	0	0	0	1	1	1	1	1	1	1	1	1	1	1	0	0	0	0	1	3		1	5	2	1	3
124	33	1	5		2	3	3	1	1	1	2	1	0	1	0	0	0	1	1	1	0	1	0	1	1	1	1	1	0	0	0	0	1	4		1	1	1	4	3
125	39	1	5		3	4	3	1	1	1	2	1	0	1	0	1	0	1	1	1	1	1	0	1	1	1	1	0	0	0	0	0	1	3		1	1	1	3	5
126	29	2	7		1	2	5	1	1	1	2	1	0	1	0	0	1	1	1	0	0	1	0	1	1	1	1	0	0	0	0	0	1	4		3
127	37	1	5		4	4	3	1	1	1	2	1	0	1	0	0	0	1	1	1	1	1	1	1	1	1	1	1	0	0	1	0	1	3		1	1	2	3	5
128	32	2	3		2	2	3	4	0	2	2	1	1	1	0	0	0	1	1	1	1	1	0	1	3	1	1	0	0	0	0	0	1	4		3
129	32	2	7		2	2	5	4	0	2	3	1	0	1	0	1	0	1	1	1	1	1	0	0	1	1	1	1	0	0	0	0	1	4		1	1	2	3	3
130	31	1	5		2	3	3	5	1	1	2	1	0	1	0	1	1	1	1	1	1	1	1	1	3	1	1	0	0	1	0	0	1	3		1	1	2	3	5
131	33	1	5		2	3	3	4	1	1	2	1	0	1	0	1	0	1	1	1	1	1	0	0	3	1	1	1	0	0	0	0	1	4		1	1	2	3	5
132	33	2	5		2	3	3	4	1	1	2	1	0	1	0	0	0	1	1	1	0	1	1	0	3	1	1	0	0	0	0	0	1	3		1	1	2	3	5
133	32	1	7		2	2	5	4	1	1	2	1	1	1	1	1	1	1	1	1	1	1	1	1	1	1	1	0	0	0	0	0	1	3		1	1	3	3	1
134	34	1	7		2	2	5	4	1	1	2	1	1	1	0	0	0	1	1	1	1	1	1	1	1	1	1	0	0	0	0	0	1	3		1	1	1	3	1
135	28	1	7		1	2	5	4	1	1	2	1	0	1	0	1	0	1	0	0	0	1	0	0	1	1	1	0	0	0	0	0	1	3		1	1	1	3	5
136	28	1	7		1	2	5	4	1	1	2	1	0	1	0	0	0	1	1	0	0	1	0	0	1	1	1	1	0	0	0	0	1	4		1
137	32	1	7		2	2	5	4	1	1	2	1	0	1	1	0	0	1	1	0	1	1	1	0	3	3	1	0	0	1	0	0	0	3		1	1	2	1	3
138	32	2	5		2	2	5	4	1	1	2	1	0	1	0	1	1	1	1	1	1	1	1	1	1	1	1	0	0	0	0	0	1	4		1	1	2	3	1
139	28	2	6		1	2	2	5	1	1	2	1	0	1	0	0	1	1	1	1	1	1	1	1	1	1	1	0	0	0	0	0	1	2		1
140	28	1	7		1	2	5	5	1	1	3	0	0	1	0	0	0	1	1	0	1	1	0	0	1	1	1	1	0	0	0	0	1	4		1
141	27	2	7		1	2	5	5	1	0	2	1	0	1	0	0	0	1	1	0	0	1	1	0	1	1	1	0	0	0	0	0	1	2		1
142	33	1	2		2	3	3	4	1	1	2	1	0	1	0	0	1	1	1	1	1	1	1	1	1	1	1	0	0	0	0	0	1	2		1	5	2	3	1
143	45	1	2		2	3	3	4	1	1	2	1	0	1	0	0	1	1	1	1	1	1	1	1	1	1	1	0	0	0	0	0	1	2		1	5	2	3	1
144	54	2	2		5	3	3	4	1	1	1	1	0	1	0	0	0	1	1	0	1	0	0	0	1	1	1	1	0	0	0	1	0	2		3	3	4	1	3
145	52	1	2		5	4	3	4	1	2	1	1	1	1	0	0	0	1	1	0	1	0	0	0	1	1	1	1	0	0	0	1	0	2		3	3	4	1	3
146	58	1	2		5	4	3	4	1	1	2	1	0	1	0	0	0	1	1	0	1	0	0	0	1	1	1	1	0	0	0	1	0	2		3	3	4	1	3
147	45	1	2		5	4	3	4	1	1	2	1	0	1	0	0	0	1	1	0	1	0	0	0	1	1	1	1	0	0	0	1	0	2		3	3	4	1	3
148	49	1	2		5	3	3	4	1	2	2	1	1	1	0	0	0	1	1	0	1	0	0	0	1	1	1	1	0	0	0	1	0	1		3	3	4	1	3
149	24	1	1		1	3	2	4	0	2	3	1	0	1	0	0	0	1	0	0	0	1	0	0	1	1	1	0	0	0	0	0	1	2		1
150	30	2	7		2	3	5	4	1	2	3	1	0	1	0	0	0	1	1	1	1	1	0	0	1	1	1	1	0	0	0	0	1	4		1	1	2	3	5
151	30	1	7		1	2	5	4	1	1	2	1	0	1	1	0	1	1	1	1	1	1	1	1	1	1	1	0	0	0	0	0	1	2		1
152	29	2	7		2	2	5	4	1	1	2	1	0	1	0	0	0	1	1	1	1	1	1	1	1	1	1	1	0	0	0	0	1	3		1
153	29	2	7		1	3	5	4	1	1	4	1	1	1	1	0	0	1	1	1	1	1	0	0	1	1	1	1	0	0	0	0	0	4		1
154	29	2	7		2	1	5	4	1	2	2	1	0	1	1	0	0	1	1	1	0	1	0	0	1	1	1	0	0	0	0	0	1	4		3
155	30	2	7		2	2	5	4	1	1	2	1	0	1	0	0	0	1	1	1	1	1	0	1	1	1	1	1	0	0	0	0	0	3		1
156	29	1	7		1	1	5	4	1	2	4	1	0	1	0	1	0	1	1	1	0	0	0	0	1	1	1	1	0	0	0	0	1	4		3
157	30	2	7		1	1	5	4	1	1	2	1	0	1	0	0	0	1	0	1	0	1	0	0	1	1	1	1	0	0	0	0	0	4		1
158	27	2	7		1	1	5	4	1	1	2	1	0	1	0	0	1	1	1	1	1	1	1	1	3	1	1	0	0	0	0	0	1	3		1
159	30	2	7		1	2	2	4	1	1	3	1	1	1	0	0	0	1	1	1	0	1	0	0	1	1	1	1	0	0	0	0	0	4		2
160	30	1	7		2	1	5	4	1	1	2	1	0	1	0	0	1	1	1	1	1	1	1	1	1	1	1	1	0	0	0	0	0	2		1
161	29	1	7		1	2	5	4	1	2	2	1	0	1	1	0	1	1	1	0	0	1	0	0	1	1	1	0	0	0	0	0	1	2		1
162	30	2	7		2	2	1	5	1	1	2	1	1	1	0	0	0	1	0	1	0	1	0	0	1	1	1	0	0	0	0	0	1	4		1
163	30	2	7		2	3	5	4	1	1	2	1	0	1	0	0	0	1	1	1	1	1	1	1	1	1	1	1	0	0	0	0	0	3		1
164	30	1	7		2	2	1	4	1	2	3	1	0	1	0	0	0	1	1	0	0	0	0	0	1	1	1	0	0	0	0	0	1	4		1
165	30	2	7		1	3	5	4	1	2	2	1	0	1	0	0	0	1	0	0	0	1	0	0	1	1	1	0	0	0	0	0	1	3		1
166	30	1	7		1	2	2	2	1	1	2	1	1	1	0	1	0	1	1	1	1	1	1	1	3	1	1	0	0	0	0	0	1	2		1
167	29	2	7		1	2	5	4	1	1	2	1	0	1	1	0	0	1	1	0	1	1	0	0	1	1	1	0	0	0	0	0	1	2		1
168	29	1	7		1	1	5	4	0	2	3	1	0	1	0	0	0	1	1	1	1	1	1	1	1	1	1	0	0	0	0	0	1	3		1
169	29	2	7		2	1	3	1	1	1	2	1	0	1	1	0	1	1	1	0	0	1	0	0	1	1	1	0	0	0	0	0	1	4		1
170	28	1	7		1	1	5	4	1	1	2	1	0	1	0	0	1	1	1	1	1	1	1	1	1	1	1	1	0	0	0	0	0	4		3
171	29	2	7		1	2	5	4	1	2	2	1	0	1	0	0	1	1	1	1	1	1	1	1	1	1	1	0	0	0	0	0	1	2		1
172	31	3	7		2	1	5	4	1	1	3	1	0	1	0	0	1	1	1	1	1	1	1	1	1	3	1	1	0	1	1	1	1	3		1
173	30	2	7		2	2	5	4	1	1	2	1	0	1	1	0	0	1	1	0	0	1	0	0	1	1	1	1	0	0	0	0	1	4		1
174	29	2	7		2	2	5	4	1	1	2	1	0	1	0	1	0	1	1	1	1	1	1	1	1	1	1	0	0	0	0	0	1	4		1
175	30	2	7		2	2	5	4	1	2	2	1	1	1	0	0	1	1	1	1	1	1	1	1	1	1	1	1	0	0	0	0	0	3		1
176	29	1	7		1	2	5	4	1	1	2	1	1	1	1	1	1	1	1	1	1	1	1	1	1	1	1	1	0	0	0	0	0	2		1
177	29	2	7		2	3	5	4	1	2	2	1	0	1	0	0	1	1	1	1	1	1	0	1	1	1	1	1	0	0	1	0	1	2		1
178	29	1	7		1	1	5	4	0	1	1	1	1	1	1	1	1	1	0	0	0	1	0	0	1	1	1	0	0	0	0	0	1	1		1
179	30	1	7		1	2	5	4	1	1	2	1	1	1	1	0	0	1	1	0	1	1	0	0	1	1	1	1	0	0	0	0	1	3		1
180	56	1	2		5	4	4	4	1	1	1	1	0	1	0	0	1	1	1	1	1	1	0	1	3	1	1	0	0	0	0	0	1	3		1	2	3	1	1
181	60	1	2		5	3	4	4	0	2	1	1	0	1	0	0	1	1	1	1	0	1	0	1	1	1	1	1	1	0	0	0	1	1		3	2	2	3	1
182	31	1	2		2	3	3	5	1	1	4	1	0	1	0	0	0	1	1	1	1	1	0	1	3	1	1	1	0	0	1	0	1	4		3	1	2	1	3
183	43	1	5		4	3	4	4	1	1	2	1	0	1	1	0	0	1	1	1	1	1	0	1	3	1	1	0	0	0	0	0	1	4		1	1	2	1	1
184	40	1	9	PlasticSx	4	3	2	4	1	1	2	1	0	1	1	0	1	1	1	1	1	1	0	1	1	1	1	0	0	0	0	0	1	4		1	1	2	1	5
185	64	1	2		5	3	4	3	1	2	2	1	0	1	0	0	0	1	0	1	0	0	0	0	1	1	1	0	0	0	1	0	0	3		1	4	4	1	1
186	58	1	2		5	1	3	4	1	2	2	1	1	1	0	0	0	1	1	1	0	1	0	0	1	1	1	1	0	0	0	0	1	4		1
187	42	2	3		4	2	1	4	1	1	1	1	0	1	1	1	0	1	1	0	0	0	0	0	1	1	1	1	0	0	0	0	0	4		1
188	49	2	5		5	3	6	4	1	1	1	1	0	1	0	1	0	1	1	0	0	0	0	0	3	1	1	0	0	0	0	0	1	2		1	3	4	1	1
189	58	2	3		5	4	4	4	1	1	3	0	0	1	0	0	0	1	1	0	1	1	0	1	1	1	1	1	0	0	0	0	1	2		1
190	65	1	2		5	1	4	2	1	1	1	1	0	1	0	0	0	1	1	1	1	1	1	1	1	1	1	0	0	0	0	0	1	4		1	2	4	1	2
191	63	1	5		5	2	4	4	1	1	2	1	0	1	0	0	0	1	0	0	0	1	1	1	3	1	1	0	0	0	0	0	1	2		1	2	2	1	1
192	66	1	5		5	2	4	4	1	1	2	1	0	1	1	0	0	1	1	1	0	1	1	0	1	1	1	0	0	0	0	0	1	4		1	2	3	1	1
193	66	1	2		5	3	1	4	1	2	2	1	0	1	0	1	1	1	1	1	0	1	1	1	1	1	1	1	0	1	1	0	1	2		1	2	4	1	4
194	33	2	5		1	1	2	5	1	2	2	1	0	1	0	0	0	1	1	1	1	1	1	1	1	1	1	0	0	0	0	0	1	4		1	1	2	3	3
195	51	1	3		5	4	3	1	1	1	2	1	1	1	0	1	0	1	1	1	1	1	0	1	3	1	1	1	1	0	0	0	1	3		1
196	62	1	9	fammed	5	4	1	1	0	1	4	1	0	1	0	0	0	1	1	0	0	0	0	1	1	1	1	1	1	0	0	0	1			3
197	32	1	3		2	1	4	4	1	1	2	1	0	1	0	0	1	1	0	0	0	1	0	1	1	1	1	0	0	0	0	0	1	2		1
198	48	1	2		4	2	3	2	1	1	2	1	0	1	0	0	0	1	1	1	1	1	1	1	3	1	1	0	0	0	0	0	1	3		1	1	3	4	3
199	65	1	2		5	3	4	4	1	2		0	0	1	0	0	0	1	0	0	0	1	0	0	1	1	1	0	0	0	0	0	1	4		2	3	4	1	1
200	55	1	2		5	3	2	4	1	2	1	1	0	1	0	0	0	1	1	0	0	1	1	1	3	1	1	0	1	1	0	0	1	2		2	2	3	1	1
201	33	2	8		2	4	3	1	0	0	5	0	0	1	0	0	0	1	1	1	0	1	0	0	1	3	1	0	0	0	1	0	0	4		3
202	35	2	5		3	3	4	4	1	1	1	1	0	1	0	1	0	1	1	1	1	1	1	1	1	1	1	1	0	0	0	0	1	4		1	3	4	1	3
203	33	2	2		1	3	2	4	1	2	3	1	1	1	1	0	0	1	1	1	1	1	0	1	1	1	1	0	0	0	0	0	1	3		1	2	4	1	1
204	51	1	2		5	2	2	3	1	1	1	1	0	1	0	0	0	1	1	1	1	1	1	1	1	1	1	0	0	0	0	0	1	4		1	2	3	1	1
205	57	1	2		5	4	4	1	1	1	1	1	0	0	0	0	0	1	0	1	0	0	0	1	3	3	1	0	1	0	1	0	0			3	2	2	1	1
206	52	1	2		5	3	4	4	1	2	1	1	0	1	0	0	0	1	1	1	0	0	0	1	1	1	1	1	1	0	1	0	1	5	infinite	1	2	3	2	1
207	33	1	5		2	3	3	1	1	1	2	1	1	1	0	0	0	1	1	1	1	1	0	1	1	1	1	0	0	0	0	0	1	4		1	1	2	3	4
208	37	2	8		3	4	3	2	1	1	2	1	0	1	0	0	1	1	1	0	0	0	0	1	3	3	1	0	1	0	0	0	0	2		3
209	34	1	3		2	4	1	2	1	1	2	1	1	1	0	0	0	1	1	0	0	0	0	1	1	1	1	0	0	0	0	0	1	4		1
210	37	2	5		3	3	4	3	1	1	2	0	0	1	1	0	1	1	1	1	0	1	1	1	1	1	1	1	0	1	0	0	1	4		1	1	2	1	3
211	44	1	3		5	2	3	4	0	2	1	1	0	1	0	1	1	1	1	1	1	1	1	1	3	3	1	1	1	0	0	0	0	3		1
212	63	1	2		5	4	3	4	1	2	2	1	0	1	0	0	0	1	1	1	1	1	1	1	1	1	1	1	1	0	0	0	0	4		1	2	3	1	1
213	54	1	3		5	3	3	4	1	1	1	1	0	1	0	0	0	1	1	1	1	1	0	1	1	3	1	0	1	0	0	0	0	2		1
214	65	1	3		5	3	6	5	1	2		1	1	1	0	0	0	0	0	0	0	0	0	0	1	1	1	1	0	0	0	0	1	3		1
215	34	1	2		2	2	5	5	1	1	2	1	1	1	0	0	0	1	1	1	1	1	1	1	3	1	1	0	0	0	0	0	1	4		1	1	3	3	3
216	58	1	2		5	2	4	4	1	1	1	1	0	1	0	0	0	1	1	1	1	1	1	1	3	1	1	0	0	0	0	0	1	2		1	2	2	1	1
217	72	2	1		5	2	2	4	1	1	3	1	0	1	0	0	0	1	1	0	0	1	0	1	1	1	1	1	0	0	0	0	0	4		1
218	56	1	3		5	3	4	4	0	2	5	1	0	1	0	0	0	1	1	1	1	1	1	1	1	3	1	1	1	0	0	0	1	4		1
219	36	2	3		2	3	3	5	0	2	4	0	0	1	0	0	1	1	1	1	1	1	0	1	1	3	1	0	0	0	1	0	0	4		3
220	35	1	2		3	4	2	2	1	1	2	1	0	1	0	0	1	1	1	1	0	1	0	1	3	1	1	1	0	0	1	0	1	3		1	1	2	3	1
221	37	1	2		3	2	5	3	1	1		0	0	1	0	0	1	1	1	0	1	1	1	1	1	3	1	0	0	0	0	0	1	3		1	5	5	3	4
222	68	1	2		5	1	4	1	1	1	1	1	0	1	0	0	0	1	1	1	1	1	1	1	1	1	1	0	0	0	0	0	1	4		1	2	3	2	1
223	56	1	3		5	4	6	4	1	2	2	1	0	1	0	0	0	0	0	0	0	0	0	0		1	1	0	0	0	0	0	1	1		2
224	54	1	5		5	4	4	4	1	2	2	1	0	1	1	0	0	1	1	1	1	1	1	1	1	1	1	1	1	0	0	0	0	2		3	5	2	1	3
225	34	1	5		3	4	3	4	1	1	2	1	0	1	0	0	0	1	1	1	1	1	0	1	1	1	1	0	0	0	0	0	1	3		1	2	2	3	4
226	54	1	5		5	3	4	1	1	1	2	1	0	1	0	1	0	1	0	0	0	1	0	0	1	1	1	0	0	0	0	0	1	2		1	1	1	3	5
227	33	2	5		2	2	4	4	1	2	2	1	0	1	0	0	0	1	1	1	0	1	0	1	1	1	1	1	1	0	0	0	1	4		1	2	3	3	3
228	50	2	5		5	3	4	4	1	2	2	1	0	1	0	0	0	1	1	1	0	1	0	1	1	1	1	1	0	0	1	0	1	4		1	2	2	3	4
229	45	2	5			3	4	4	1	1	2	1	0	1	0	0	1	1	1	0	1	1	1	1	1	1	1	0	0	0	0	0	1	4		1	1	1	4	4
230	36	1	5		3	4	3	4	1	1	1	1	0	1	0	0	1	1	1	1	1	1	1	1	3	1	1	1	0	0	0	0	0	2		1	1	2	1	3
231	63	1	5		5	1	4	4	1	1	2	1	0	1	0	1	0	1	1	1	1	1	0	1	3	1	1	0	0	0	0	0	1	3		1	1	2	3	5
232	47	1	5		5	4	4	4	1	1	1	1	0	1	0	0	1	1	1	1	1	1	1	1	3	1	1	1	1	1	1	0	1	3		1	2	3	1	3
233	42	1	5		4	4	4	4	1	1	2	1	0	1	0	0	0	1	1	1	0	1	1	1	1	1	1	0	0	0	0	0	1	3		1	1	2	3	5
234	35	1	5		3	3	2	4	1	1	2	1	1	1	0	0	0	1	1	0	0	1	0	1	1	1	1	1	0	0	0	0	1	3		1	1	2	3	4
235	55	1	2		5	3	1	5	1	2	2	1	0	1	0	0	0	1	1	0	0	0	0	0	1	1	1	0	0	0	1	0	0			3	3	4	1	1
236	48	1	2		5	3	5	2	1	2	5	1	0	1	0	1	0	1	1	1	1	1	1	1	2	3	1	1	0	0	1	0	0	2		1	2	3	1	1
237	48	2	8		4	4	2	4	1	2	1	1	0	1	1	0	1	1	1	0	0	1	0	1	1	1	1	1	1	0	0	0	1	4		1
238	46	1	8		5	4	3	1	0	2	2	1	1	1	0	0	1	1	0	0	0	1	0	0	1	3	1	0	0	0	0	0	1	2		3
239	30	1	2		2	2	7	4	1	1	2	1	0	1	0	0	0	1	1	1	1	1	0	1	1	1	1	0	0	0	0	0	1	5		1	2	2	1	1
240	35	2	3		2	3	2	5	1	2	1	1	0	1	0	1	1	1	1	1	0	1	0	1	1	1	1	1	1	0	0	0	1	4		1
241	56	1	2		5	3	4	5	1	1	2	1	0	1	1	0	1	1	1	1	0	1	0	1	1	1	1	0	1	0	0	0	1	2		3
242	39	2	8		3	4	2	1	0	2	5	1	0	1	0	1	0	1	1	1	0	1	0	1	3	3	1	1	0	0	0	0	0	4		3
243	42	1	2		4	3	4	1	1	1	1	1	0	1	0	0	0	1	1	0	0	1	0	1	1	1	1	1	1	0	0	0	0	4		1	2	3	2	1
244	57	1	2		5	3	5	4	1	1	2	1	1	1	0	1	0	1	0	0	0	1	0	0	1	1	1	0	0	0	0	0	1	3		1	2	3	4	4
245	48	1	8		5	3	3	4	1	1	2	1	0	1	1	1	1	1	1	1	1	1	0	1	1	1	1	1	0	0	0	0	0	2		1
246	42	1	5		4	4	5	4	1	1	2	1	0	1	0	1	0	1	1	0	0	1	1	0	1	1	1	0	0	0	0	0	1	4		1	1	3	1	4
247	43	1	8		4	4	3	4	1	1	4	1	0	1	1	0	0	1	1	0	0	0	0	1	1	1	1	1	1	0	0	0	0	5	infinite	1	2	3	2	1
248	57	1	3		5	1	4	4	1	1	2	1	0	1	0	0	1	1	1	1	0	1	0	1	1	1	1	1	1	0	0	0	1	4		1
249	40	1	5		3	4	4	4	1	1	2	1	0	1	0	0	0	1	1	0	0	1	1	1	1	1	1	0	0	0	0	0	1	4		1	2	2	2	3
250	62	1	2		5	3	4	4	1	1	1	1	1	1	0	0	0	1	1	1	1	1	1	1	3	1	1	1	0	1	1	0	1	2		1	2	3	1	3
251	34	2	4		2	2	4	4	1	1	2	1	1	1	0	1	0	1	1	1	1	1	1	1	1	1	1	1	0	1	0	0	1	3		1	1	2	3	1
252	33	2	5		2	3	4	4	1	1	2	1	0	1	0	1	0	1	1	1	0	1	0	1	3	1	1	0	0	0	0	0	1	4		1	1	1	3	4
253	64	1	2		5	2	3	3	1	1	1	1	1	1	0	0	1	1	1	1	1	0	0	1	1	1	1	1	0	0	0	0	0	4		1	2	3	1	1
254	32	1	5		2	2	5	4	1	1	2	1	1	1	0	1	0	1	1	1	0	1	1	0	1	1	1	1	0	1	0	0	1	2		1	1	2	1	3
255	35	2	8		3	3	5	4	0	2	2	1	0	1	0	0	0	1	0	0	0	1	0	0	2	2	1	0	0	0	0	0	1	2		1
256	51	1	2		5	1	3	4	1	1	2	1	0	1	0	0	0	1	0	1	1	1	0	1	1	1	1	0	0	0	0	0	1	4		1	2	4	1	1
257	38	2	1		3	3	3	1	1	2	2	1	0	1	1	0	0	1	1	1	0	1	0	0	1	1	1	1	0	0	0	0	1	3		1
258	33	1	5		2	2	5	4	1	1	2	1	0	1	0	0	0	1	1	1	1	1	1	0	3	1	1	1	0	0	0	0	1	3		1	1	1	3	5
259	45	2	5		5	3	4	4	1	1	2	1	0	1	0	0	0	1	1	1	0	1	1	1	1	3	1	0	0	0	0	0	1			1	2	2	1	3
260	42	2	8		4	2	5	4	1	1	2	1	0	1	0	0	0	1	1	1	1	1	0	1	1	1	1	1	0	0	0	1	0	5	ไม่แนะนำ	1
261	61	2	3		5	2	5	5	1	2	3	1	1	1	0	0	0	1	1	1	0	1	0	1	3	1	1	1	0	0	0	0	1	4		1
262	50	2	5		5	4	5	4	1	1	2	1	0	1	0	0	0	1	1	1	1	1	1	1	3	1	1	0	0	0	0	0	1			1	2	3	4	4
263	57	2	3		5	3	4	4	0	2	3	1	0	1	0	0	1	1	1	1	0	1	0	1	1	2	1	0	0	0	0	0	1	4		1
264	41	1	5		4	4	4	3	1	1	2	1	0	1	0	0	0	1	1	0	1	1	1	1	1	1	1	1	0	0	0	0	1	4		1	1	2	3	4
265	43	2	8		4	2	5	1	1	1	1	1	0	1	0	1	1	1	1	1	1	1	1	1	1	1	1	0	1	0	0	0	1			1
266	34	2	8		2	3	4	1	0	2	2	1	0	1	0	0	0	1	1	1	1	1	1	1	3	3	1	1	0	0	0	0	0	4		1
267	62	1	2		5	2	2	4	1	2	5	0	0	1	0	0	0	1	1	1	1	0	0	1	3	1	1	0	0	0	1	0	0	4		1	2	3	1	1
268	58	1	2		5	4	4	4	1	1	1	1	0	1	1	0	0	1	1	1	1	1	0	1	1	1	1	1	0	0	1	0	1	2		1
269	37	2	4		3	2	5	4	1	1	2	1	0	1	0	0	0	1	1	1	1	1	1	1	1	1	1	0	0	0	1	0	1			1	1	2	3	3
270	28	2	8		1	4	5	1	1	1	2	1	0	1	0	0	1	1	1	1	1	1	1	1	1	1	1	1	0	0	0	0	1	2		1
271	70	1	1		5	4	6	2	1	1	2	1	0	1	0	0	1	0	0	0	0	0	0	0	3	1	0	0	0	0	0	0	0	2		1
272	48	1	3		5	4	3	1	1	2	4	1	0	1	0	0	0	1	1	1	1	1	0	1	1	1	1	0	1	0	0	0	0	4		1	2	3	1	1
273	30	2	3		2	3	2	2	0	2	2	1	0	1	0	0	0	1	1	1	1	1	0	1	3	1	1	1	0	0	0	0	1	3		1
274	35	1	2		3	4	2	2	1	1	2	1	0	1	0	0	0	1	1	0	1	1	0	1	1	1	1	1	0	0	0	1	1	4		1	4	4	1	1
275	66	1	3		5	3	3	5	1	1	3	1	0	1	0	0	0	1	1	1	1	1	0	1	3	1	1	1	1	0	0	0	1	4		1
276	38	2	8		4	2	4	5	0	1	1	1	0	1	0	0	0	1	1	1	1	1	1	1	1	1	1	0	0	0	0	0	1	4		1
277	78	1	2		5		5	4	0	1	4	0	0	1	1	1	0	1	1	1	1	1	1	1	1	1	1	0	0	0	0	0	1	5	infinite	3			1	1
278	59	1	8		5	4	4	4	1	1	2	1	0	1	0	0	0	1	1	0	1	1	0	1	1	1	1	0	0	0	0	0	1	3		1	1	2	1	1
279	51	1	3		5	4	3	1	1	2	1	1	0	1	0	0	1	1	1	1	1	1	0	1	3	1	1	0	0	1	0	0	0	3		1
280	72	1	2		5	2	4	4	1	1	2	0	0	1	0	0	1	1	1	1	1	1	1	1	1	1	1	0	0	0	0	0	1	3		1	3	4	1	2
281	33	1	2		2	2	5	4	1	2	2	1	0	1	0	0	1	1	1	1	1	1	0	1	1	1	1	1	0	0	0	0	1	4		1	1	2	3	3
282	42	2	2		4	2	5	4	1	2	5	0	0	1	0	0	0	1	1	1	1	1	1	1	2	2	0	0	0	0	0	0	0	3		1	5	2	3	3
283	34	1	4		3	3	5	4	1	1	2	1	0	1	0	0	0	1	0	0	0	1	0	0	1	1	1	0	0	0	0	0	1	4		1	2	2	1	3
284	36	1	5		3	3	4	4	1	1	2	1	0	1	0	1	0	1	1	1	1	1	1	1	1	1	1	0	0	0	0	0	1	4		1	2	2	3	4
285	56	2	3		5	4	4	4	1	1	2	1	0	1	0	0	0	1	1	1	1	1	1	1	1	1	1	0	0	0	0	0	1	4		1
286	65	2	3		5	1	4	4	1	1	3	1	0	1	0	0	0	1	1	1	0	1	0	1	1	1	1	0	1	0	0	0	1	4		1
287	42	1	8		3	3	4	4	1	1	4	1	0	1	0	0	0	1	1	1	0	1	1	1	3	1	1	0	0	0	0	0	1	4		2
288	73	1	1		5	1	4	4	0	3	5	1	0	1	0	0	0	1	1	1	1	1	1	1		3	1	1	0	0	0	0	0
289	77	1	2		5	1	4	4	1	1	1	1	0	1	0	0	0	1	1	1	1	1	1	1	3	1	1	1	1	0	0	0	0	4		1	3	4	1	1
290	64	1	3		5	4	3	4	1	2	3	1	1	1	1	1	1	1	1	1	1	1	0	1	1	1	1	1	1	0	1	1	1	3		1
291	68	1	2		5	2	4	4	1	1	2	1	0	1	1	0	1	1	1	1	1	1	1	1	1	1	1	0	0	0	0	0	1			3	2	2	4	4
292	31	1	5		2	3	4	4	1	1	2	1	0	1	0	1	0	1	1	1	1	1	1	1	1	1	1	0	0	0	0	0	1	4		1	1	2	1	3
293	46	1	5		4	4	4	4	1	1	1	1	1	1	1	1	1	1	1	1	1	1	0	1	1	1	1	0	0	0	0	0	1	4		1	2	3	1	4
294	34	2	5		3	3	2	4	1	1	2	1	0	1	0	0	0	1	1	1	0	1	0	1	1	1	1	0	0	0	0	0	1	3		1	1	2	4	1
295	45	1	2		5	3	2	2	1	2	2	1	0	1	0	0	1	1	1	1	0	1	1	1	3	1	1	1	0	0	0	0	1	4		2	3	4	1	1
296	63	1	3		5	4	4	1	1	1	1	1	1	1	0	1	1	1	1	0	1	1	0	1	1	1	1	1	1	0	0	0	1	4		1
297	41	1	5		4	2	2	3	1	2	2	1	0	1	0	1	1	1	1	1	0	0	0	1	1	1	1	0	0	0	0	0	1	4		1	1	2	2	2
298	40	1	2		3	3	3	1	1	1	2	1	1	1	0	0	0	1	1	1	1	1	0	0	1	1	1	1	0	0	0	0	1	5	infinite	1	2	2	1	1
299	52	1	2		5	4	1	2	1	2	2	0	0	0	0	0	0	1	1	1	0	0	0	1	1	1	1	0	0	0	0	0	1	4		1	2	3	2	1
300	68	1	1		5	3	6	1	0	2	1	0	0	1	0	0	0	0	0	0	0	0	0	0	1	1	1	0	0	0	0	0	1			3
301	53	1	3		5	2	6	5	1	1	2	1	0	1	0	0	0	1	1	0	0	0	0	1	1	3	1	1	0	1	0	0	1			1
302	51	2	5		5	3	4	4	1	2	1	1	0	1	0	0	0	1	1	1	1	1	1	1	1	1	1	1	1	0	0	0	1	3		1	2	3	1	1
303	40	1	8		3	4	4	4	1	1	3	1	0	1	0	0	0	1	0	0	0	1	0	0	1	1	1	0	0	0	0	0	1	4		1
304	49	2	3		5	2	2	5	1	1	3	1	0	1	0	0	1	1	1	1	0	1	0	1	1	3	1	0	0	0	0	0	1	4		1
305	33	1	8		2	3	3	2	1	2	4	1	0	1	0	1	0	1	1	1	0	1	0	1	1	1	1	0	0	0	0	0	1	4		1
306	44	2	8		4	4	1	4	1	1	2	1	1	1	0	0	0	1	1	0	0	0	0	1	1	1	1	0	1	0	0	0	1	4		3
307	33	1	2		2	1	1	2	0	1	2	1	0	0	0	0	0	0	0	0	0	0	0	0	1	1	1	0	0	1	0	0	0	2		3	2	4	1	1
308	43	1	2		4	4	2	3	1	2	2	1	0	1	0	0	1	1	1	1	1	1	0	1	3	1	1	1	0	0	1	1	0			1	2	2	1	1
309	58	1	2		5	3	4	4	1	1	1	1	0	1	0	0	1	1	1	1	0	1	1	1	1	1	1	0	0	1	0	0	1			1	2	3	1	1
310	33	1	8		2	3	5	4	0	2	2	1	0	1	0	0	1	1	1	1	1	1	1	1	3	3	1	1	0	0	0	0	1	2		3
311	51	1	8		5	3	1	3	0	1	2	1	0	1	0	0	1	1	0	0	0	0	1	0	1	3	1	0	0	1	0	0	0			3
312	62	1	3		5	3	4	1	1	1	1	1	0	1	0	0	0	1	1	1	0	1	0	1	1	1	1	0	1	0	1	0	1	5	infinite	1
313	60	1	2		5	2	4	4	1	2	4	1	0	1	0	0	0	1	1	1	0	1	1	1	1	1	1	1	1	0	0	0	1	3		1	2	2	1	1
314	33	1	4		2	3	3	4	1	1	2	1	0	1	1	1	0	1	1	1	1	1	1	1	1	1	1	0	0	0	1	0	1	4		1	1	2	4	3
315	43	1	2		4	2	5	4	1	2	2	1	0	1	0	0	0	1	0	1	1	1	0	0	3	1	1	0	0	0	1	0	1	4		1	1	2	3	4
316	38	1	8		3	3	3	2	0	2	2	0	0	1	0	1	0	1	0	1	1	1	0	1	1	1	1	0	0	0	1	1	1	4		1
317	43	1	1		4	4	3	2	0	2	5	1	0	1	0	0	0	1	1	1	0	1	0	1	3	3	1	1	1	0	0	0	0			3
318	35	2	8		3	3	3	5	1	1	2	1	0	1	0	0	0	1	0	1	1	1	0	0	1	1	1	0	0	0	0	0	1	2		1
319	58	1	3		5	4	2	1	0	2	5	0	0	1	1	1	1	1	1	1	1	1	1	1	3	3	1	0	0	0	1	0	0	3		1
320	65	2	8		5	3	6	3	1	1	2	1	0	1	0	0	0	1	1	1	1	1	0	1	1	1	1	1	0	0	0	0	1	3		1
321	35	1	3		3	4	4	5	0	2	5	0	0	1	1	0	0	1	1	1	1	1	1	1	1	1	1	0	0	0	0	0	1	4		2
322	64	1	2		5	4	4	4	1	2	5	1	0	1	0	0	0	1	1	1	1	1	1	1	1	1	1	0	1	0	1	0	0	5	infinite	3	4	4	1	1
323	50	1	5		5	4	3	4	1	1	1	1	0	1	0	0	0	1	1	1	1	1	1	1	3	1	1	1	0	1	1	0	1	3		1	1			1
324	34	1	3		2	3	2	2	1	2	2	1	0	1	1	1	0	1	1	1	1	1	1	1	1	3	1	1	0	0	0	1	0	4		1
325	37	1	5		3	4	4	4	1	1	2	1	0	1	1	1	1	1	1	1	1	1	0	1	1	1	1	0	0	0	0	0	1	2		1	1	2	3	1
326	67	1	2		5	2	4	4	1	1	1	1	0	1	0	0	1	1	1	1	1	1	1	1	3	1	1	0	0	0	0	0	1	3		1	2	3	1	1
327	46	1	2		5	4	2	5	1	1	2	1	0	1	0	0	0	1	1	1	1	1	0	1	1	1	1	0	0	0	0	0	1	2		1	2	3	1	3
328	53	1	3		5	4	4	4	0	2	1	1	0	1	0	0	0	1	1	1	0	1	0	1	3	3	1	0	1	0	0	0	0	3		1
329	45	1	5		5	3	2	4	1	2	2	1	0	1	1	0	1	1	1	1	1	1	0	1	1	1	1	1	0	0	1	0	1	4		1	1	2	3	4
330	54	1	2		5	3	2	5	1	1	5	0	0	1	0	0	0	1	1	1	0	1	0	0	3	1	1	1	0	0	1	0	1			1	2	4	1	2
331	59	1	2		5	3	5	4	1	1	1	1	0	1	0	0	0	1	1	1	1	1	1	1	1	1	1	1	0	0	0	0	0	4		1	5	3	3	4
332	59	1	2		5	4	6	4	1	2	2	1	0	1	0	0	0	0	0	0	0	0	0	0	1	1	1	0	1	0	0	0	1	4		3	3	4	1	1
333	33	2	8		2	4	4	3	1	2	1	1	1	1	1	0	0	1	1	1	1	1	1	1	1	1	1	0	0	0	0	0	1	1		1
334	57	2	3		5	4	3	1	1	1	1	1	0	1	0	0	0	1	1	1	0	1	0	1	1	1	1	1	0	0	0	0	1	4		1
335		2	8		5	3	4	4	1	1	2	1	0	1	0	0	0	1	1	1	1	1	1	1	3	1	1	0	0	0	0	0	1	3		1
336	50	1	5		5	3	3	3	1	2	2	0	0	1	0	0	0	1	1	1	1	1	0	1	1	1	1	0	0	0	0	0	1	4		1	2	2	3	4
337	48	1	2		5	4	3	4	1	1	6	1	0	1	0	0	0	1	1	1	1	1	1	1	3	1	1	1	1	0	0	0	1	5	infinite	1					6=25
338	45	1	2		4	4	4	5	1	1	1	1	0	1	0	0	1	1	1	1	1	1	0	1	1	1	1	0	0	0	1	0	1	4		3	2	3	1	1
339	47	1	3		5	3	4	5	1	1	2	1	0	1	0	0	0	1	1	0	0	1	1	0	1	1	1	0	0	0	0	0	1	2		1
340	75	1	3		5	2	4	4		1	2	1	0	1	1	0	1	1	1	0	1	0	0	1	1	1	1	1	1	0	0	0	1	4		1	1	3	2	1
341	66	1	2		5	3	3	1	1	1	2	1	0	1	0	0	0	1	1	1	0	1	1	1	1	1	1	1	0	0	0	0	1	3		1	1	2	3	3
342	42	2	3		4	4	4	4	0	1	2	1	0	1	0	0	0	1	1	1	1	1	1	1	1	1	1	0	1	0	0	0	1	5		1
343	33	1	8		3	1	4	1	1	1	4	1	0	1	0	0	0	1	1	0	0	1	0	0	1	1	1	1	0	0	0	0	1	2		3
344	52	2	8		4	3	4	4	1	1	2	1	1	1	0	0	0	1	1	0	1	1	1	1	1	1	1	0	0	1	0	0	0	4		1
345	35	2	3		1	4	2	1	0	1	2	1	0	1	0	0	0	1	1	1	0	1	1	1	1	1	1	1	0	0	0	0	0	4		3
346	43	2	5		5	3	4	3	1	1	1	1	1	1	0	1	0	1	0	0	0	1	1	0	1	1	1	0	0	0	0	0	1	3		1	2	3	1	1
347	50	2	3		5	3	3	5	1	2		0	0	1	0	0	0	1	1	1	1	1	1	1	3	1	1	1	1	1	0	1	1	4		1
348	31	2	3		2	4	1	1	1	2	2	1	0	1	0	0	1	1	1	0	0	1	0	0	1	3	1	1	0	0	0	0	0	4		1
349	45	1	4		4	2	3	4	1	1	2	1	0	0	0	0	0	1	1	1	1	1	1	1	3	1	1	0	0	1	0	0	1	3		1	2	3	1	1
350	31	2	8		2	2	2	2	0	1	2	0	0	1	0	0	0	1	1	1	0	1	0	0	1	1	1	0	0	0	0	0	1	3		1
351	33	2	2		2	3	3	2	1	1	2	1	0	1	0	1	0	1	0	1	0	1	0	0	1	1	1	0	0	0	0	0	1	4		1	1	2	4	5
352	61	1	2		5	2	4	5	1	1	1	1	0	1	0	0	1	1	1	1	0	1	0	1	1	1	1	1	0	0	0	0	1			1	3	4	1	1
353	32	2	5		2	1	4	1	1	1	2	1	0	1	1	0	0	1	1	1	0	1	1	1	1	1	1	0	0	0	0	0	1	4		1	1	2	3	5
354	47	1	2		5	3	5	4	1	1	2	1	1	1	0	0	0	1	0	0	0	1	0	0	1	1	1	0	0	0	0	0	1	2		1	2	3	1	1
355	36	1	2		3	3	5	4	1	1	2	1	0	1	0	0	0	1	1	1	1	1	1	1	1	1	1	0	0	0	0	0	1	3		1	1	1	4	2
356	36	1	4		4	2	5	4	1	1	3	1	0	1	0	0	0	1	1	1	1	1	1	1	1	1	1	0	0	0	0	0	1	4		1	2	4	1	1
357	25	1	6		1	1	5	4	1	2	4	1	0	1	0	0	0	1	1	0	0	0	0	1	1	1	1	1	1	0	1	0	0	3		1	5	2	3	3
358	30	2	6		2	2	5	4		2	2	1	0	1	0	1	0	1	1	1	1	1	1	1	1	1	1	0	0	0	0	0	1	2		1
359	30	2	6		2	2	5	4	1	2	2	1	0	1	0	1	0	1	1	1	1	1	1	1	1	1	1	0	0	0	0	0	1	2		1
360	29	1	6		1	1	5	4	1	1	2	1	0	1	1	1	0	1	1	1	1	1	1	1	1	1	1	0	0	0	0	0	1	4		1
361	25	1	6		1	1	5	4	0	3	5	0	0	1	0	1	1	1	1	1	1	1	1	1	1	3	0	0	0	0	0	0	0	2		1	2	3	1	1
362	30	1	6		1	2	5	4	1	2	4	1	0	1	0	0	0	1	1	0	0	1	0	1	1	1	1	1	1	0	1	0	1	3		1
363	29	2	6		1	2	5	4	1	1	2	1	0	1	0	0	0	1	1	0	1	1	0	0	1	1	1	1	0	0	1	1	1	3		1
364	28	1	2		2	3	3	4	1	1	3	1	1	1	0	0	0	1	0	1	1	1	0	0	1	1	1	0	0	0	1	0	0	3		1
365	29	1	2		2	2	3	4	1	1	3	1	1	1	0	0	0	1	0	1	1	1	0	0	1	1	1	0	0	0	1	0	1	3		1
366	29	1	6		1	2	5	4	1	1	2	1	0	1	0	0	0	1	1	1	1	1	1	1	1	1	1	0	0	0	0	0	1	1		1	2	3	1	1
367	29	1	6		1	2	5	4	1	1	2	1	0	1	0	0	0	1	1	1	1	1	1	1	1	1	1	0	0	0	0	0	1	1		1	2	3	1	1
368	28	2	6		1	2	5	4	1	1	2	1	0	1	0	0	0	1	1	1	1	1	1	1	1	1	1	0	0	0	1	0	1	4		1	2	2	3	1
369	27	1	6		1	2	5	4	1	2	2	1	0	1	0	0	1	1	1	1	1	1	1	1	1	1	1	0	0	0	0	0	1	4		3
370	28	1	6		1	2	5	4	1	2	2	1	0	1	0	0	1	1	1	1	1	1	1	1	1	1	1	0	0	0	0	0	1	4		3
371	27	2	6		1	2	5	4	1	1	2	1	0	1	0	0	0	1	1	1	1	1	1	0	1	1	1	0	0	0	1	0	1	4		1
372	27	1	1		1	2	5	4	1	2	3	0	0	1	0	0	0	1	1	1	1	1	1	0	1	1	1	1	0	0	1	1	1	3		1
373	28	2	6		1	2	5	4	1	2	3	1	0	1	0	0	0	1	1	1	1	1	0	0	1	1	1	0	0	0	1	1	1	3		1
374	26	2	6		1	2	5	4	1	1	2	1	1	1	0	0	0	1	1	1	1	1	1	1	1	1	1	0	0	0	0	0	1	3		1
375	27	1	6		1	2	5	4	0	1	2	0	0	1	0	0	1	1	1	1	1	1	1	1	3	1	1	1	0	0	0	0	1	3		1
376	29	2	6		1	2	5	4	0	1	2	1	0	1	0	1	1	1	1	1	1	1	1	1	1	1	1	0	0	0	1	0	1	3		1
377	31	1	6		2	2	5	4	0	2	2	1	0	1	0	1	0	1	1	1	1	1	1	1	3	1	1	1	0	0	0	0	1	3		1
378	30	1	6		2	2	5	4	1	2	2	1	0	1	0	0	0	1	1	1	1	0	0	0	1	1	1	1	0	0	1	1	1	3		1
379	31	2	7		2	2	5	4	1	1	2	1	0	1	0	0	0	1	1	1	1	1	0	1	3	1	1	0	0	0	0	0	1	4		3
380	30	2	6		2	2	5	4	0	2	2	1	1	1	0	0	0	1	1	1	1	1	1	1	1	3	1	1	0	0	0	0	1	4		1
381	30	2	2		2	3	5	4	1	1	2	1	0	1	0	1	1	1	1	1	1	1	0	1	1	1	1	0	0	0	1	0	1	4		1	1	2	1	5
382	30	2	6		2	2	5	4	0	1	3	1	0	1	0	0	0	1	1	1	0	1	0	0	1	1	1	1	0	0	0	0	0	4		1
383	31	1	6		2	2	5	4	0	3	2	1	0	1	0	0	0	1	1	1	1	0	0	0	1	3	1	1	0	0	1	1	0	3		1	1	2	1	4
384	30	1	6		2	2	3	2	1	2	2	1	0	1	0	0	0	1	1	1	1	1	0	1	1	1	1	0	0	0	0	0	1	3		1	1	1	3	5
385	33	1	6		2	2	5	4	1	1	2	1	0	1	0	0	0	1	0	1	0	1	0	0	1	1	1	0	0	0	0	0	1	4		1	1	2	3	4
386	27	1	6		1	2	3	4	1	2	1	0	0	0	0	0	0	1	1	1	1	1	0	1	3	1	1	1	0	0	1	0	1	2		1	2	4	1	1
387	28	1	6		1	1	5	4	0	1		1	0	1	1	1	1	1	1	1	1	1	0	1	1	1	1	0	0	0	1	0	0	2		1
388	66	1	2		5	2	2	4	1	1	2	1	0	1	0	0	0	1	1	1	0	1	1	1	3	1	1	1	1	0	0	0	1	4		3	2	3	1	1
389	37	1	2		3	2	5	4	1	1	2	1	0	1	0	0	0	1	1	1	0	1	1	1	3	1	1	0	0	0	0	0	1	4		1	2	3	1	4
390	48	1	4		5	2	3	2	1	1	2	1	0	1	0	1	1	1	1	1	1	1	1	0	1	1	1	1	0	0	0	0	0	3		1	4	3	1	1
391	34	2	8		2	4	2	4	1	2	4	1	0	1	0	0	0	1	1	1	0	0	0	0	1	1	1	1	0	0	0	0	0	3		1
392	31	2	3		2	2	5	4	0	1	2	1	0	1	0	0	0	1	1	1	1	1	1	1	1	3	1	0	0	0	0	0	1	2		1
393	35	1	7		3	2	2	2	0	2	1	1	0	1	0	0	0	1	1	1	1	1	0	1	1	3	1	1	0	0	0	0	0	1		1
394	34	2	7		1	2	5	4	1	1	2	0	0	1	0	0	0	1	1	1	0	1	0	0	1	1	1	0	0	0	0	0	1	2		1
395	33	2	7		2	2	5	4	0	2	4	1	0	1	0	1	0	1	1	1	0	1	0	1	1	3	1	0	0	1	0	0	0	4		1
396	48	2	8		5	4	3	3	1	2	5	1	0	1	0	0	0	1	1	1	0	0	0	1	3	1	1	0	1	0	0	0	1	4		3
397	31	1	3		4	3	2	5	1	1	1	1	1	1	0	1	0	1	1	1	0	1	1	1	1	1	1	0	0	0	0	0	1	3		1
398	43	1	5		4	3	2	5	1	1	1	1	1	1	1	1	1	1	1	1	0	1	1	1	1	1	1	0	0	0	0	0	1	3		1	1	2	3	1
399	41	1	8		4	3	2	5	1	2	2	1	1	1	0	1	0	1	1	1	0	1	1	1	1	1	1	0	0	0	0	0	1	3		1
400	30	1	2		2	3	3	5	1	1	2	1	1	1	1	1	1	1	1	0	1	1	0	1	1	1	1	1	0	0	0	0	0	2		3
401	50	1	2		3	3	3	5	1	2	2	1	1	1	0	0	0	1	1	1	0	1	0	1	3	1	1	1	0	0	0	0	0	2		3
402	41	1	2		4	3	3	5	1	2	3	1	1	1	1	1	1	1	1	0	0	1	0	0	1	1	1	1	0	0	0	0	0	3		3
403	35	2	8		2	3	3	5	1	1	3	1	1	1	1	1	1	1	1	0	1	0	0	1	3	1	1	1	0	0	0	0	0	3		3
404	47	2	8		5	3	3	5	1	1	3	1	1	1	1	1	0	1	1	1	0	0	0	1	1	1	1	1	0	0	0	0	0	4		1
405	61	1	3		5	3	3	5	1	2	3	1	1	1	0	1	0	1	1	1	0	0	0	1	1	1	1	1	0	0	0	0	0	3		3
406	42	1	8		4	4	3	5	0	2	1	1	0	1	0	0	0	1	1	1	0	0	0	1	3	1	1	1	1	0	0	0	0	4		3
407	34	1	8		2	3	3	5	0	2	2	1	0	1	0	1	0	1	1	1	1	1	1	1	3	3	1	1	0	0	0	0	0	4		1
408	30	1	8		2	2	3	5	0	2	3	1	1	1	0	1	0	1	1	1	0	1	0	1	1	3	1	1	0	0	0	0	0	2		3
409	32	1	8		2	4	3	5	1	2	2	1	1	1	1	1	1	1	1	1	0	1	1	1	3	1	1	1	1	0	0	0	1	3		1
410	35	1	8		2	3	3	5	0	1	2	1	0	1	0	0	0	1	1	1	0	1	0	1	3	3	1	1	1	0	0	0	1	2		3
411	40	2	3		3	4	3	5	0	2	3	1	1	1	1	0	0	1	1	0	0	0	0	0	1	3	1	1	0	0	0	0	0	2		3
412	51	1	2		4	3	3	5	1	2	3	1	0	1	0	0	0	1	1	1	0	1	0	1	1	1	1	1	1	0	0	0	1	2		3
413	34	2	8		2	4	3	5	0	2	2	1	0	1	0	0	0	1	1	0	0	0	0	0	3	3	1	1	0	0	0	0	0	1		3
414	52	1	8		3	4	3	5	1	2	1	1	0	1	0	0	0	1	1	0	0	0	0	1	3	1	1	1	1	0	0	0	1	1		1
415	78	1	1		5	3	2	4	1	2	1	1	0	1	0	0	0	1	1	1	1	1	0	1	3	1	1	1	1	0	0	0	0	4		1
416	44	2	8		4	3	3	4	0	2	5	0	0	1	0	0	0	1	1	1	0	1	0	1	3	1	1	1	0	0	0	0	0	4		3
417	41	1	4		4	3	4	4	1	1	2	1	0	1	0	0	0	1	1	0	0	1	1	0	1	1	1	0	0	0	0	0	1	4		1	1	4	1	2
418	32	1	2		2	3	2	5	1	1	2	1	0	1	0	0	0	1	0	0	0	1	0	1	1	1	1	0	0	0	0	0	1	3		1	1	2	1	4
419	42	1	4		4	2	4	4	1	1	2	1	0	1	0	0	0	1	1	1	0	1	1	1	1	1	1	1	0	0	0	0	1	2		1	1	2	3	4
420	44	1	4		4	2	5	4	1	2	2	1	0	1	0	0	0	1	1	1	1	1	1	1	1	1	1	1	0	1	0	0	1	3		1	1	2	1	4
421	34	1	2		2	3	2	4	1	1	2	1	0	1	1	0	0	1	1	0	0	1	0	1	1	1	1	1	0	0	0	0	1	4		1	1	1	3	1
422	34	1	2		2	3	3	5	1	1	1	1	0	1	0	0	1	1	1	1	1	1	0	0	3	1	1	1	0	0	1	0	1	4		1	2	3	3	1
423	37	1	2		3	3	4	4	1	2	2	1	0	1	0	1	0	1	1	1	1	1	1	1	3	3	1	1	1	0	0	0	1	4		1	1	2	1	3
424	44	1	4		5	3	5	4	1	1	1	1	0	1	0	0	0	1	1	1	1	1	1	1	1	1	1	1	0	0	0	0	1	4		1	1	2	1	1
425	40	1	2		4	2	5	5	0	1	2	0	0	1	0	0	0	1	0	0	0	1	0	0	1	3	1	0	0	0	0	0	1	3		1	2	3	2	2
426	36	1	4		3	4	5	5	1	1	2	1	0	1	0	1	0	1	1	1	1	1	1	1	1	1	1	0	0	1	0	1	1	2		1	2	3	1	1
427	36	1	4		3	2	4	4	1	1	2	1	0	1	1	0	0	1	1	1	1	1	1	1	1	1	1	0	0	0	0	0	1	4		1	2	3	3	4
428	49	1	4		5	2	5	4	1	1	2	1	0	1	0	0	0	1	1	1	1	1	1	1	3	1	1	0	0	1	0	0	1	4		1	2	2	3	4
429	43	1	9	Traumasx	5	3	5	5	0	2	2	0	0	1	0	0	0	1	0	0	0	1	0	0	3	3	1	0	0	0	0	0	1	3		1	3	4	1	3
430	45	1	4		4	3	5	4	1	1		1	0	1	0	0	0	1	1	1	0	1	0	0	3	1	1	0	0	0	0	0	1	4		1	1	1	3	3
431	41	1	4		5	2	5	4	1	1	2	1	0	1	0	0	0	1	1	1	0	1	0	0	1	1	1	0	0	0	0	0	1	3		1	2	3	1	1
432	59	1	4		5	1	5	1	0	1	2	1	0	1	0	0	0	1	1	1	1	1	1	0	1	1	1	0	0	0	0	0	1	3		1	2	3	1	1
433	37	1	1		2	4	4	3	1	1	2	1	0	1	0	1	0	1	1	0	0	1	1	1		3	1	1	0	0	0	0	0	2		1
434	38	1	3		3	4	1	5	1	2	4	1	1	1	0	0	0	1	1	0	0	0	0	0	3	1	1	1	0	0	0	0	0	3		1
435	40	2	4		4	3	3	2	1	2	2	1	0	1	1	0	0	1	1	1	1	1	0	1	1	1	1	0	0	0	0	0	1	3		1	1	2	1	1
436	31	1	7		2	2	5	4	1	1	2	1	0	1	1	0	0	1	1	1	1	1	1	1	1	1	1	0	0	0	0	0	1	3		1	1	2	3	5
437	31	1	7		2	2	5	4	1	1	2	1	0	1	1	0	1	1	1	1	1	1	1	1	1	1	1	0	0	0	0	0	1	3		1	1	1	3	5
438	30	2	7		2	2	5	4	1	1	2	1	0	1	1	0	0	1	1	1	1	1	1	1	1	1	1	0	0	0	0	0	1	3		1	1	2	3	4
439	33	2	3		2	4	1	4	1	1	2	1	0	1	1	0	0	0	0	0	0	0	0	0	1	1	1	0	0	0	0	0	1	4		3
440	33	2	8		2	2	5	4	0	0	5	0	0	1	1	1	1	1	1	1	1	1	1	1	1	3	0	0	0	0	0	0	0	3		1
441	31	2	5		2	2	2	1	1	1	2	1	0	1	0	1	1	1	1	1	1	1	0	0	1	1	1	0	0	0	0	0	1	4		1	1	1	3	1
442	32	2	8		2	4	4	4	0	2		0	0	1	1	0	1	1	1	1	0	1	0	1	1	3	1	0	0	0	0	0	1	1		3
443	31	1	3		2	4	1	5	1	2	3	1	1	1	0	0	1	1	1	1	0	0	0	0	1	1	1	0	0	0	0	0	1	4		3
444	32	2	8		2	2	5	4	0	1	2	1	0	1	0	0	0	1	1	1	1	1	1	1	1	1	1	1	0	0	0	0	0	3
445	27	2	1		1	4	1	5	0	1	2	1	0	1	0	1	0	1	1	0	0	0	0	0	1	1	1	0	0	0	0	0	1	4		3
446	32	2	3		2	2	5	5	0	2	4	1	0	1	0	0	0	1	1	1	0	1	0	1	1	1	1	0	0	0	0	0	1	5	notadvice	1
447	31	1	6		2	3	5	4	1	1	3	1	0	1	0	0	0	1	1	1	1	1	1	1	1	1	1	0	0	0	0	0	1	4		1
448	29	1	3		2	2	2	5	0	2	2	1	0	1	0	0	0	1	1	0	0	0	0	1	1	3	1	0	1	0	0	0	0	4		3
449		2	1			2	1	5	1	1	1	1	0	1	0	0	0	1	1	1	0	0	0	0	1	1	1	1	0	0	0	0	0			1
450	38	2	1		2	3	3	5	1	1	1	1	1	1	0	1	0	1	1	1	1	1	1	1	1	1	1	0	1	0	0	0	0	4		2
451	27	2	7		1	1	5	4	1	1	4	1	0	1	0	0	0	1	1	0	0	0	0	0	1	1	1	0	0	0	0	0	1	4		3
452	35	1	2		2	4	2	5	0	2	2	1	0	1	0	0	0	1	1	1	1	1	0	1	3	1	1	0	0	0	0	0	1	3		1	1	2	1	1
453	33	2	3		2	4	5	5	1	1	2	1	0	1	0	0	1	1	1	0	1	1	0	0	1	1	1	0	0	0	0	0	1	4		1
454	26	1	1		1	4	4	5	1	1	1	1	0	1	0	0	0	1	1	1	1	1	1	1	1	1	1	1	0	0	0	0	0	4		3
455	26	1	1		1	1	1	5	1	2		1	1	1	0	0	0	0	0	0	0	0	0	0	1	3	1	1	0	0	0	0	0	3		1
456	26	1	7		1	3	3	5	0	0	5	1	0	1	0	0	0	1	1	1	1	1	1	1	1	3	1	0	0	0	0	0	1	4		3	3	1	1	1
457	26	1	7		1	3	3	5	1	1	2	1	0	1	0	0	1	1	0	0	0	1	0	0	1	2	1	0	0	0	0	0	1	4		1	1	2	4	1
458	27	1	7		1	4	3	5	1	2	5	1	0	1	0	1	1	1	1	0	0	0	1	0	1	3	1	1	0	0	0	0	0	4		2	1	2	2	1
459	26	2	1		1	4	1	5	1	2	2	0	0	1	0	0	0	1	1	0	0	0	0	0	3	1	1	0	0	0	0	0	1	3		1	3	4	3	1
460	26	1	6		1	2	3	5	0	1	2	0	0	1	0	0	0	1	1	1	1	1	1	1	1	1	1	1	0	0	0	0	0	2		3	1	3	1	1
461	36	2	8		3	3	3	5	1	1	4	1	0	1	0	0	0	1	1	1	0	1	0	0	1	1	1	0	0	0	1	0	0	3		3
462	32	2	8		2	2	4	4	0	2	2	1	0	1	0	0	0	1	1	1	1	1	1	1	1	1	1	0	0	0	0	0	1	3		1
463	25	2	6		1	2	3	5	1	2	5	1	0	1	0	0	0	1	1	1	1	1	1	1	1	1	1	0	0	0	0	0	1	4		1	2	3	1	1
464	27	2	7		1	2	3	5	0	2	2	1	0	1	0	1	1	1	1	1	1	1	0	1	1	1	1	0	0	0	0	0	1	4		1	1	2	3	3
465	32	2	3		2	4	2	2	1	1	1	1	0	1	0	0	1	1	1	0	1	1	0	1	3	3	1	1	0	0	0	0	0	3		1
466	26	2	7		1	3	3	5	0	2		1	0	1	0	0	0	1	1	1	1	1	0	0	1	1	1	1	0	0	0	0	0	1		1	1	2	4	4
467	33	2	7		2	2	3	2	1	1	2	1	0	1	0	0	1	1	1	1	0	1	0	1	1	1	1	1	0	0	0	0	0	4		1	1	1	5	1
468	29	2	7		2	2	5	4	1	1	2	1	0	1	0	0	1	1	1	1	1	1	1	1	1	1	1	0	0	0	0	0	1	2		1	1	1	3	5
469	33	2	3		2	3	4	5	1	1		1	0	1	0	0	0	1	1	1	1	1	0	1	3	1	1	1	0	0	0	0	0	4		1
470	39	2	8		3	3	6	5	0	0	5	0	0	1	0	0	0	1	1	1	0	1	0	1	1	1	1	1	0	0	0	0	0	2		1
471	32	2	8		2	2	5	4	1	1	2	1	0	1	1	0	1	1	1	0	0	1	0	0	1	1	1	0	0	0	0	0	1	3		1
472	32	1	3		2	4	2	5	1	2	3	1	0	1	1	1	1	1	1	1	0	1	1	1	1	3	1	1	0	0	0	0	0	2		1
473	47	1	2		5	3	3	5	1	1	2	1	0	1	0	0	1	1	1	1	1	1	1	0	1	1	1	0	0	0	0	0	1	4		1	1	2	1	1
474	32	2	9	fammed	2	4	2	5	0	2	2	1	1	1	0	0	0	1	1	1	1	1	0	1	3	1	1	0	0	0	0	0	1	4		1
475	27	2	7		1	2	3	5	1	1	1	1	0	1	0	0	0	1	1	1	1	1	0	1	1	1	1	0	0	0	0	0	1	4		1	3	4	1	1
476	32	2	7		2	2	2	3	0	1	4	0	0	1	0	0	0	1	1	1	0	1	0	1	1	3	1	0	0	0	0	0	1	4		3	2	3	4	1
477	32	2	9	fammed	2	4	5	4	0	1	2	1	0	1	0	1	1	1	1	1	1	1	1	1	3	1	1	1	0	0	0	0	0	3		1
478	34	2	9	fammed	2	4	3	5	0	2	2	0	0	1	0	0	0	1	1	1	1	1	1	1	1	1	1	1	0	0	0	0	0	4		1
479	32	2	3		2	4	2	5	0	2	3	1	1	1	0	0	1	1	1	1	1	1	1	1	1	3	1	0	0	0	0	0	1	3		1
480	28	1	7		1	2	3	5	0	1	3	0	0	1	0	0	1	1	1	1	1	1	0	1	1	1	1	1	0	0	0	0	0	1		1	2	3	2	1
481	32	2	7		2	2	5	4	0	2	2	0	0	1	0	0	0	1	1	0	1	1	0	1	1	3	1	0	0	0	0	0	1	4		1	1	2	4	1
482	25	2	1		1	3	3	5	1	1		1	1	1	0	0	0	1	1	1	1	1	1	1	1	1	1	1	0	0	0	0	0	4		1
483	32	2	7		2	2	5	4	1	1	2	1	0	1	1	1	0	1	1	1	1	1	0	1	1	1	1	0	0	0	0	0	1	3		1	1	1	3	5
484	34	1	1		2	3	1	5	1	2	3	1	0	1	0	1	0	0	0	0	0	0	0	0	1	1	1	0	0	0	0	0	1	3		1
485	31	1	9	fammed	2	3	4	4	1	1	2	1	0	1	0	0	0	1	1	1	1	1	1	1	1	3	1	0	0	0	0	0	1	4		1
486	32	1	2		2	3	2	5	1	2		1	0	1	0	0	0	1	1	1	0	1	0	1	3	1	1	0	0	0	0	0	1	2		1	1	2	1	1
487	26	2	1		1	4	1	4	1	2	5	1	0	1	1	0	0	1	1	0	0	0	0	1	1	3	1	1	0	0	0	0	0	5	notadvice	3
488	35	1	5		3	2	5	4	1	1	2	1	1	1	1	1	1	1	1	0	1	1	1	0	1	1	1	0	0	0	0	0	1	4		1	1	2	3	5
490	31	2	3		2	3	2	4	1	1	2	1	0	1	0	0	1	1	1	1	0	1	1	1	1	1	1	0	0	0	0	0	1	5	notadvice	1
491	33	2	7		2	2	2	4	0	2	2	1	0	1	0	0	0	1	1	0	1	1	0	1	1	1	1	0	1	0	0	0	0	4		1	3	4	3	1
492	31	1	3		2	3	1	5	0	1	4	1	0	1	0	0	0	1	1	0	0	0	0	1	1	3	1	0	0	0	0	0	1	4		1
493	27	1	1		1	4	1	5	0	0	1	1	0	1	0	0	1	1	0	0	0	0	0	1	1	3	1	0	0	0	0	0	1	5	notadvice	1
494	31	2	8		2	3	4	3	1	1	2	1	0	1	0	0	0	1	1	1	1	1	1	1	3	1	1	0	0	0	0	0	1	2		3
495	34	1	7		2	2	5	4	0	2	2	1	1	1	0	0	0	1	1	0	0	0	0	0	1	3	1	1	0	0	0	0	0	4		1
496	33	2	3		2	2	3	4	1	1	1	1	1	1	0	0	0	1	1	1	0	1	1	1	1	3	1	1	0	0	0	0	0	3		1
497	31	1	8		2	2	5	4	0	1	1	0	0	1	0	0	0	1	1	1	1	1	1	1	1	1	1	0	0	0	0	0	1	3		1
498	32	1	3		2	2	1	2	1	1	3	1	0	1	0	0	1	1	1	0	0	0	0	0	1	3	1	1	0	0	0	0	0	4		1
499	31	1	3		2	4	1	5	0	2	4	1	0	1	0	0	0	1	1	0	0	0	0	0	1	1	1	1	0	0	0	0	0	3		1
500	31	1	3		1	2	5	4	0	2	2	1	0	1	0	0	0	1	1	0	0	1	0	0	3	1	1	0	0	0	0	0	1	3		1
501	26	1	1		1	4	1	5	1	2	4	0	0	1	0	0	0	0	0	0	0	0	0	0	1	3	1	0	0	0	0	0	1	5	notadvice	3
502	31	1	3		2	3	2	4	0	2	4	1	0	0	0	0	0	1	1	1	0	1	0	1	1	3	1	0	0	0	0	0	1	4		1
503	32	2	3		2	3	1	2	1	2	2	1	0	1	1	1	0	1	1	0	0	0	0	1	1	1	1	0	0	0	0	0	1	4		1
504	31	2	3		2	4	1	2	1	1	3	1	0	1	0	0	1	0	0	0	0	0	0	0	1	1	1	0	0	0	0	1	0	4		1
505	31	2	3		2	3	1	1	1	2	2	1	1	1	0	0	1	1	1	0	0	0	0	1	1	1	1	0	0	0	0	0	1	1		1
506	34	1	7		2	2	3	5	0	1	2	1	0	1	0	1	0	1	1	1	1	1	1	1	3	1	1	0	0	0	1	0	0	3		1
507	32	1	3		2	2	5	4	1	1	2	1	0	1	0	0	0	1	1	1	1	1	1	1	1	1	1	0	0	0	0	0	1	4		1
508	31	2	3		2	3	2	4	1	2	2	1	0	1	0	0	1	1	0	1	0	1	0	1	3	3	0	0	0	0	0	0	0	3		1
509	34	1	3		2	3	1	5	1	2	3	1	0	1	0	0	0	1	1	0	0	0	0	0	1	1	1	1	0	0	0	0	0	5	notadvice	1
510	26	2	1		1	4	1	2	1	2	1	1	0	1	0	0	0	1	1	0	0	0	0	1	1	1	1	1	0	0	0	0	0	4		1
511	34	1	2		2	3	2	2	1	1	2	1	0	1	0	0	0	1	0	0	0	1	0	0	1	1	1	0	0	0	0	0	1	4		1	1	2	3	1
512	25	1	8		1	4	1	2	0	2	2	1	0	1	0	0	0	1	1	0	0	1	0	0	1	1	1	0	0	0	0	0	1	2		1
513	31	2	3		2	3	3	4	0	2	2	1	0	1	0	0	0	1	1	1	0	0	0	1	3	3	1	0	0	0	0	0	1	4		1
514	24	2	1		1	3	2	2	1	2	2	1	0	1	0	0	0	1	1	0	0	1	0	1	1	3	1	0	0	0	0	0	1	2		1
515	26	1	1		1	4	1	1	1	2	5	1	0	1	0	0	0	1	1	0	0	0	0	1	3	2	1	1	0	0	0	0	0	4		3
516	27	2	1		1	4	1	2	1	2	5	0	0	1	0	0	0	1	1	0	0	0	0	1	3	3	1	1	0	0	0	0	0	4		1
517	34	2	8		3	4	5	4	1	1	2	1	0	1	0	0	0	1	1	1	1	1	1	1	1	1	1	0	0	0	0	0	1	3		1
518	28	1	7		2	3	5	1	0	2	2	1	1	1	0	0	0	1	1	1	1	1	0	0	3	1	1	1	0	0	0	0	0	4		1
519	32	2	9	fammed	2	4	1	2	0	1	2	0	0	1	0	0	0	1	1	0	0	0	0	0	1	1	1	0	0	0	0	0	1	3		1
520	27	2	1		1	2	1	2	0	2	3	1	0	1	0	0	0	0	0	0	0	0	0	0	3	3	1	0	0	0	0	0	1	4		1
521	32	2	3		2	3	4	4	1	1	2	1	0	1	0	0	1	1	1	1	1	1	1	1	1	1	1	0	0	0	0	0	1	3		1
522	30	2	3		2	4	3	1	1	1	4	1	0	1	0	0	1	1	1	1	1	1	0	0	1	1	1	0	0	0	0	0	1	4		3
523	31	2	7		2	2	5	4	0	1	2	0	0	1	0	0	0	1	1	1	1	1	1	1	1	1	1	0	0	0	0	0	1	4		1
524	25	1	1		1	4	2	4	1	1	4	1	0	1	0	0	1	1	1	0	0	0	0	0	1	1	1	0	0	0	0	0	1	4		1
525	52	1	1		5	2	1	2	0	2		0	0	1	0	0	1	1	1	0	0	0	0	0	1	1	1	1	0	0	0	0	0			1
526	28	1	1		1	4	1	1	0	2	5	0	0	1	0	0	0	1	1	0	0	0	0	0	1	1	1	1	0	0	0	0	0	5	notadvice	3
527	33	2	5		3	3	4	4	1	1	2	1	0	1	0	0	0	1	1	1	1	0	1	0	1	1	1	0	0	0	0	0	1	4		1	1	2	3	5
528	27	1	9	fammed	1	4	1	1	1	2	5	0	0	1	0	0	0	1	1	0	0	0	0	1	3	1	1	1	0	0	0	0	0	5	notadvice	3
529	31	2	7		2	4	2	4	0	2	2	1	0	1	0	1	1	1	1	0	0	1	0	0	1	2	1	1	0	0	0	0	1	1		1
530	25	1	1		1	3	2	4	1	2	5	1	0	1	0	0	0	1	1	1	0	1	0	1	3	1	1	1	0	0	0	0	0	4		1
531	27	1	7		1	2	5	4	1	1	1	1	0	1	0	1	0	1	1	1	1	1	1	1	1	1	1	0	0	0	0	0	1	2		3
532	31	1	3		2	4	3	2	0	1	2	1	0	1	0	0	1	1	1	1	1	1	0	1	3	1	1	1	0	0	0	0	0	3		1
533	31	2	9	fammed	2	3	3	4	0	1	2	1	0	1	0	0	0	1	1	1	0	0	0	1	3	1	1	1	0	0	0	0	0	4		3
534	31	1	1		2	2	3	3	0	0	5	0	0	1	0	1	1	1	0	1	0	1	0	1	1	2	1	0	1	0	0	0	0	5	notadvice	1
535	31	2	7		2	2	5	4	0	1	2	1	0	1	0	1	0	1	1	1	1	1	1	1	1	1	1	1	0	0	0	0	0	4		1
536	30	2	8		2	2	3	1	0	0	5	1	0	0	0	0	0	1	1	1	1	1	0	1	1	3	0	0	0	0	0	0	0	5	notadvice	1
537	25	2	1		1	2	3	1	0	2	1	0	0	1	0	0	0	1	1	0	0	0	0	0	1	1	1	1	0	0	0	0	0	4		1
538	31	1	3		2	4	3	3	1	2	3	1	0	1	0	1	1	1	1	1	1	1	1	1	1	3	1	1	0	0	0	0	0	3		1
539	28	1	1		1	2	1	4	1	1	2	1	0	1	0	0	0	1	1	0	0	1	0	0	3	1	1	1	0	0	0	0	0	4		3
540	28	2	3		3	1	3	5	0	2	2	1	1	1	0	0	0	1	1	1	1	1	0	1	3	1	1	1	0	0	0	0	0	4		1
541	36	2	8		3	1	4	4	1	1	2	1	0	1	0	0	0	1	1	1	1	1	1	1	1	1	1	1	0	0	0	0	0	3		3
542	26	1	1		1	3	3	4	1	1	1	1	0	1	1	0	1	1	1	0	0	1	1	1	1	1	1	0	0	0	0	0	1	2		1
543	30	1	1		2	2	2	4	1	1	3	0	0	1	0	0	1	1	1	0	1	1	1	1	1	1	1	0	0	0	0	0	1	3		1
544	32	2	2		2	3	2	2	1	2	3	1	1	1	0	0	0	1	1	0	1	1	0	1	3	1	1	0	0	0	0	0	1	5	notadvice	1	1	2	4	5
545	33	2	3		2	1	4	4	0	1	2	1	0	1	0	0	0	1	0	0	0	1	1	1	1	1	1	0	0	0	0	0	1	3		1
546	26	2	1		1	4	1	2	1	2	1	1	0	1	0	0	0	1	1	0	0	0	0	0	1	1	1	1	0	0	0	0	0	4		1
547	30	1	3		2	3	2	1	1	1	2	1	0	1	0	0	0	1	1	1	0	1	0	0	1	3	1	1	0	0	0	0	0	4		1
548	34	1	3		2	1	3	2	0	2	5	1	0	1	0	0	0	1	1	1	0	1	0	1	3	3	0	0	0	0	0	0	0	4		1
549	30	2	9	fammed	2	1	5	4	1	2	2	1	1	1	1	0	1	1	1	1	1	1	1	1	1	1	1	1	0	0	0	0	0	4		1
550	26	1	1		1	4	1	1	1	2	5	1	0	1	0	1	0	1	1	0	0	0	0	1	3	3	1	0	0	0	0	0	1	5	notadvice	1
551	32	2	8		2	3	5	4	0	2	2	1	0	1	0	1	0	1	1	1	1	1	1	1	1	1	1	1	0	0	0	0	0	2		1
552	30	2	3		2	4	2	4	1	1	4	1	0	1	0	0	1	1	1	1	1	0	0	1	1	1	1	0	0	0	0	0	1	4		1
553	31	2	7		2	2	5	4	1	2	2	1	0	1	0	0	0	1	1	1	1	1	0	1	1	1	1	0	0	0	0	0	1	4		1	1	3	1	1
554	24	2	1		1	4	2	2	0	0	4	0	0	1	0	0	0	1	1	0	0	1	0	0	1	3	1	1	0	0	0	0	0	4		1
555	30	2	3		2	3	2	3	1	2	2	1	0	1	0	1	1	1	0	0	0	1	0	0	1	1	1	0	0	0	0	0	1	4		1
556	31	1	3		2	4	2	4	1	1	2	1	0	1	0	0	0	1	1	0	0	1	0	0	1	1	1	0	0	0	0	0	1	3		1
557	27	2	1		1	4	1	2	1	2	3	1	0	1	0	1	0	1	1	0	0	0	0	0	1	1	1	1	0	0	0	0	0	4		1
558	30	1	3		2	4	1	4	0	2	3	0	0	1	0	0	1	1	1	0	0	0	0	0	3	1	1	1	0	0	0	0	0	4		1
559	27	2	1		1	4	1	2	0	2	5	1	0	1	0	0	0	0	0	0	0	0	0	0	1	3	1	0	0	0	0	0	1	5	notadvice	3
560	36	1	3		3	3	2	2	0	0	2	1	1	1	0	0	1	1	1	0	1	1	0	0	1	3	1	0	0	0	0	0	1	4		1
561	26	2	1		1	4	1	2	0	2	5	1	0	1	0	0	1	0	0	0	0	0	0	0	2	3	0	0	0	0	0	0	0	5	notadvice	3
562	30	2	3		2	3	3	2	1	1	3	1	0	1	0	0	1	1	1	1	1	1	0	1	1	1	1	0	0	0	0	0	1	4		1
563	30	1	3		2	4	2	4	0	1	2	1	0	1	0	0	0	1	1	1	1	1	1	0	1	1	1	0	0	0	0	0	1	2		1
564	27	2	7		1	4	3	2	1	1	4	0	0	1	0	0	0	1	1	1	0	1	1	0	1	1	1	0	1	0	0	0	0	4		1
565	33	1	3		2	4	2	2	1	2	2	1	0	1	0	1	0	1	1	0	0	1	0	1	1	3	1	1	0	0	0	0	0	3		1
566	26	2	1		1	4	1	2	1	1	3	1	0	1	1	0	0	1	1	0	0	0	0	0	1	1	1	1	0	0	0	0	0	3		1
567	33	2	7		2	2	5	4	1	1	2	1	0	1	1	1	1	1	1	1	1	1	1	1	1	1	1	0	0	0	0	0	1	4		1
568	27	2	1		1	4	1	5	1	1	1	1	0	1	0	0	1	1	1	0	0	0	0	0	1	1	1	1	0	0	0	0	0	4		1
569	25	2	7		1	1	5	4	1	2	2	0	0	1	0	0	0	1	1	1	1	1	0	1	3	1	1	1	0	0	0	0	0	4		3
570	27	2	1		1	4	1	2	0	2	1	1	1	1	0	1	1	1	0	1	1	1	0	0	1	3	1	1	0	0	0	0	0	4		3
571	26	1	7		1	3	3	1	1	1	2	1	0	1	0	1	0	1	1	1	1	1	1	1	1	1	1	0	0	0	0	0	1	2		3
572	24	1	7		1	1	5	1	0	0	2	1	0	1	1	0	1	1	1	1	1	1	0	1	1	3	1	1	0	0	0	0	0	4		1
573	27	1	7		1	1	5	1	1	2	5	1	0	1	0	0	0	1	1	1	1	1	1	1	3	1	1	0	0	0	0	0	1	5	notadvice	1
574	27	1	1		1	4	1	4	1	2	2	1	0	1	0	0	0	1	0	0	0	0	0	1	1	1	1	0	0	0	0	0	1	4		3
575	33	1	8		2	4	1	2	1	2	1	1	0	1	0	0	0	1	1	0	0	0	0	0	1	1	1	1	0	0	0	0	0	3		1
576	32	2	8		2	2	5	4	1	1	3	1	0	1	0	1	0	1	1	1	1	1	1	1	1	1	1	1	0	0	0	0	0	1		1
577	25	1	1		1	4	1	5	0	0	1	1	0	1	0	1	1	1	1	0	0	0	0	0	3	3	1	1	0	0	0	0	0	5	notadvice	3
578	32	2	7		2	2	5	4	1	2	2	0	0	1	0	1	1	1	1	1	1	1	1	1	3	3	1	0	0	0	0	0	1	4		1	1	3	3	2
579	32	1	1		2	1	4	4	1	1	1	1	0	0	0	0	0	0	0	0	0	0	0	0	1	3	1	0	0	0	0	0	1	4		1
580	32	1	8		2	2	3	4	0	0	5	1	1	1	0	1	1	1	1	1	1	1	1	1	1	3	1	0	1	0	0	0	0	5	notadvice	1
581	35	1	9	fammed	2	1	3	4	0	2	2	1	1	1	1	0	0	1	1	0	0	1	1	0	1	1	1	0	0	1	0	0	0	4		1
582	32	1	8		2	2	4	4	1	1	4	1	0	1	1	1	1	1	1	1	1	1	1	1	1	1	1	1	0	0	0	0	0	4		1
583	33	1	3		2	4	1	5	1	1	4	1	1	1	0	0	1	1	1	0	0	0	0	0	1	1	1	1	0	0	0	0	0	4		3
584	26	2	1		1	2	3	5	0	2	2	1	0	1	0	0	0	1	0	1	0	1	0	1	3	3	1	0	1	0	0	0	0	4		1
585	33	2	9	fammed	2	3	6	5	1	2	2	1	1	1	0	1	0	0	0	0	0	0	0	0	1	1	1	0	0	0	0	0	1	2		3
586	33	2	1		2	4	2	5	1	1	2	1	0	1	0	0	1	1	1	1	1	1	1	1	3	1	1	1	0	0	0	0	0	4		1
587	48	1	2		5	3	3	2	1	2	5	0	0	1	0	0	0	1	1	1	0	1	0	1	1	2	1	0	1	0	1	0	0	2		3
